# Supplementary material for: Crystal structure of cis-bis­{4-phenyl-1-[(3R)-1,7,7-tri­methyl-2-oxobi­cyclo­[2.2.1]heptan-3-ylidene]thio­semicarbazidato-κ3 O,N 1,S}cadmium(II) with an unknown solvent mol­ecule
Source: Acta Crystallogr E Crystallogr Commun. 2015 Nov 21;71(Pt 12):m234–5. doi: 10.1107/S2056989015021428 (PMC4719850; doi:10.1107/S2056989015021428)
Supplement: Supplementary file 1 [file e-71-0m234-sup1.cif]

##############################################################################
#                                                                            #
# This CIF contains the data in a paper accepted for publication in          #
# Acta Crystallographica Section E. It conforms to the requirements of       #
# Notes for Authors for Acta Crystallographica Section E, and has been       #
# peer reviewed under the auspices of the IUCr Commission on Journals.       #
#                                                                            #
# Full details of the Crystallographic Information File format               #
# are given in the paper "The Crystallographic Information File (CIF):       #
# a New Standard Archive File for Crystallography" by S. R. Hall, F. H.      #
# Allen and I. D. Brown [Acta Cryst. (1991), A47, 655-685].                  #
#                                                                            #
# The current version of the core CIF dictionary is obtainable from          #
# ftp://ftp.iucr.org/pub/cif_core.dic.                                       #
#                                                                            #
# Software is freely available for graphical display of the structure(s)     #
# in this CIF. For information consult the CIF software page                 #
# http://www.iucr.org/resources/cif/software.                                #
#                                                                            #
# This file may be used for bona fide research purposes within the           #
# scientific community so long as proper attribution is given to the journal # 
# article from which it was obtained.                                        #
#                                                                            #
##############################################################################
data_I
_audit_creation_method     SHELXL-2014
_database_code_depnum_ccdc_archive     'CCDC 1436346'
_chemical_name_systematic
;\
<i>cis</i>-Bis{4-phenyl-1-[(3<i>R</i>)-1,7,7-trimethyl-2-\
oxobicyclo[2.2.1]heptan-3-ylidene]thiosemicarbazidato-\
\k^3^<i>O</i>,<i>N</i>^1^,<i>S</i>}cadmium(II)
;
_chemical_name_common     ?
_chemical_formula_moiety     'C34 H40 Cd N6 O2 S2'
_chemical_formula_sum     'C34 H40 Cd N6 O2 S2'
_chemical_formula_iupac     '[Cd (C17 H20 N3 O S)2]'
_chemical_formula_weight     741.24
_chemical_melting_point     ?
_symmetry_cell_setting     triclinic
_symmetry_space_group_name_h-m     'P -1'
_shelx_space_group_comment
;
The symmetry employed for this shelxl refinement is uniquely defined
by the following loop, which should always be used as a source of
symmetry information in preference to the above space-group names.
They are only intended as comments.
;
_space_group_crystal_system     triclinic
_space_group_name_H-M_alt     'P -1'
_space_group_name_Hall     '-P 1'
loop_
    _space_group_symop_operation_xyz
    'x, y, z'
    '-x, -y, -z'
_cell_length_a     10.3613(3)
_cell_length_b     12.3817(4)
_cell_length_c     16.5366(6)
_cell_angle_alpha     68.727(3)
_cell_angle_beta     72.094(3)
_cell_angle_gamma     89.892(3)
_cell_volume     1866.74(12)
_cell_formula_units_Z     2
_cell_measurement_reflns_used     ?
_cell_measurement_theta_min     ?
_cell_measurement_theta_max     ?
_cell_measurement_temperature     170(2)
_exptl_crystal_description     block
_exptl_crystal_colour     colourless
_exptl_crystal_size_max     0.18
_exptl_crystal_size_mid     0.14
_exptl_crystal_size_min     0.08
_exptl_crystal_density_diffrn     1.319
_exptl_crystal_density_meas     ?
_exptl_crystal_density_method     ?
_exptl_crystal_F_000     764
_exptl_absorpt_coefficient_mu     0.733
_exptl_absorpt_correction_type     numerical
_exptl_absorpt_process_details
;
(<i>X-RED32</i> and <i>X-SHAPE</i>; Stoe & Cie, 2008)
;
_shelx_estimated_absorpt_T_min     ?
_shelx_estimated_absorpt_T_max     ?
_exptl_absorpt_correction_T_min     0.8308
_exptl_absorpt_correction_T_max     0.9565
_exptl_special_details     ?
_diffrn_ambient_temperature     170(2)
_diffrn_radiation_type     MoK\a
_diffrn_radiation_wavelength     0.71073
_diffrn_measurement_device_type     'Stoe IPDS-1'
_diffrn_measurement_method     '\f scans'
_diffrn_detector_area_resol_mean     ?
_diffrn_reflns_number     27175
_diffrn_reflns_av_R_equivalents     0.0288
_diffrn_reflns_theta_min     1.399
_diffrn_reflns_theta_max     27.004
_diffrn_reflns_theta_full     25.242
_diffrn_measured_fraction_theta_max     0.999
_diffrn_measured_fraction_theta_full     0.999
_diffrn_reflns_limit_h_min     -13
_diffrn_reflns_limit_h_max     13
_diffrn_reflns_limit_k_min     -15
_diffrn_reflns_limit_k_max     15
_diffrn_reflns_limit_l_min     -21
_diffrn_reflns_limit_l_max     21
_refine_special_details     ?
_reflns_number_total     8157
_reflns_number_gt     7089
_reflns_threshold_expression     'I > 2\s(I)'
_refine_ls_structure_factor_coef     Fsqd
_refine_ls_matrix_type     full
_refine_ls_R_factor_all     0.0451
_refine_ls_R_factor_gt     0.0381
_refine_ls_wR_factor_gt     0.0990
_refine_ls_wR_factor_ref     0.1031
_refine_ls_goodness_of_fit_ref     1.040
_refine_ls_restrained_S_all     1.042
_refine_ls_number_reflns     8157
_refine_ls_number_parameters     439
_refine_ls_number_restraints     20
_refine_ls_hydrogen_treatment     constr
_refine_ls_weighting_scheme     calc
_refine_ls_weighting_details
              'w=1/[\s^2^(Fo^2^)+(0.0619P)^2^+0.5654P] where P=(Fo^2^+2Fc^2^)/3'
_atom_sites_solution_hydrogens     geom
_atom_sites_solution_primary     direct
_atom_sites_solution_secondary     difmap
_refine_ls_shift/su_max     0.018
_refine_ls_shift/su_mean     0.000
_refine_diff_density_max     0.520
_refine_diff_density_min     -0.771
_refine_ls_extinction_method
;
<i>SHELXL2014</i> (Sheldrick, 2015)
;
_refine_ls_extinction_coef     0.0021(6)
_refine_ls_extinction_expression
                                    Fc^*^=kFc[1+0.001xFc^2^\l^3^/sin(2\q)]^-1/4^
loop_
    _atom_type_symbol
    _atom_type_description
    _atom_type_scat_dispersion_real
    _atom_type_scat_dispersion_imag
    _atom_type_scat_source
    C C 0.0033 0.0016 'International Tables Vol C Tables 4.2.6.8 and 6.1.1.4'
    H H 0.0000 0.0000 'International Tables Vol C Tables 4.2.6.8 and 6.1.1.4'
    N N 0.0061 0.0033 'International Tables Vol C Tables 4.2.6.8 and 6.1.1.4'
    O O 0.0106 0.0060 'International Tables Vol C Tables 4.2.6.8 and 6.1.1.4'
    S S 0.1246 0.1234 'International Tables Vol C Tables 4.2.6.8 and 6.1.1.4'
    Cd Cd -0.8075 1.2024 'International Tables Vol C Tables 4.2.6.8 and 6.1.1.4'
_computing_data_collection
;
<i>X-AREA</i> (Stoe & Cie, 2008)
;
_computing_cell_refinement
;
<i>X-AREA</i> (Stoe & Cie, 2008)
;
_computing_data_reduction
;
<i>X-AREA</i> (Stoe & Cie, 2008)
;
_computing_structure_solution
;
<i>SHELXS97</i> (Sheldrick, 2008)
;
_computing_structure_refinement
;
<i>SHELXL2014</i> (Sheldrick, 2015)
;
_computing_molecular_graphics
;
<i>DIAMOND</i> (Brandenburg, 2006)
;
_computing_publication_material
;
<i>publCIF</i> (Westrip, 2010) and <i>enCIFer</i> (Allen <i>et al.</i>,
2004)
;
loop_
    _atom_site_type_symbol
    _atom_site_label
    _atom_site_fract_x
    _atom_site_fract_y
    _atom_site_fract_z
    _atom_site_U_iso_or_equiv
    _atom_site_adp_type
    _atom_site_calc_flag
    _atom_site_occupancy
    _atom_site_disorder_assembly
    _atom_site_disorder_group
    Cd Cd1 0.63629(2) 0.72196(2) 0.19359(2) 0.05151(8) Uani d 1 . .
    S S1 0.73767(8) 0.53984(6) 0.18346(6) 0.06243(19) Uani d 1 . .
    O O1 0.42054(19) 0.82822(16) 0.20261(16) 0.0612(5) Uani d 1 . .
    N N1 0.6277(3) 0.37580(19) 0.15356(18) 0.0580(6) Uani d 1 . .
    H H1 0.7055 0.3510 0.1589 0.070 Uiso calc 1 . .
    N N2 0.4807(2) 0.51031(18) 0.17160(17) 0.0540(5) Uani d 1 . .
    N N3 0.4666(2) 0.61471(18) 0.18144(16) 0.0497(5) Uani d 1 . .
    C C1 0.6024(3) 0.4765(2) 0.16824(19) 0.0523(6) Uani d 1 . .
    C C2 0.5488(3) 0.3049(2) 0.1312(2) 0.0537(6) Uani d 1 . .
    C C3 0.5770(3) 0.1895(2) 0.1500(2) 0.0576(6) Uani d 1 . .
    H H3 0.6405 0.1606 0.1813 0.069 Uiso calc 1 . .
    C C4 0.5128(3) 0.1175(3) 0.1231(3) 0.0676(8) Uani d 1 . .
    H H4 0.5329 0.0393 0.1357 0.081 Uiso calc 1 . .
    C C5 0.4201(3) 0.1579(3) 0.0783(3) 0.0709(8) Uani d 1 . .
    H H5 0.3767 0.1082 0.0596 0.085 Uiso calc 1 . .
    C C6 0.3904(4) 0.2709(3) 0.0608(3) 0.0706(8) Uani d 1 . .
    H H6 0.3253 0.2984 0.0307 0.085 Uiso calc 1 . .
    C C7 0.4542(3) 0.3452(3) 0.0866(2) 0.0648(7) Uani d 1 . .
    H H7 0.4334 0.4232 0.0737 0.078 Uiso calc 1 . .
    C C8 0.3484(3) 0.6498(2) 0.1934(2) 0.0527(6) Uani d 1 . .
    C C9 0.3312(3) 0.7644(2) 0.2025(2) 0.0552(6) Uani d 1 . .
    C C10 0.1844(3) 0.7820(3) 0.2097(2) 0.0646(7) Uani d 1 . .
    C C11 0.1820(4) 0.8005(3) 0.1098(3) 0.0748(9) Uani d 1 . .
    H H11A 0.0954 0.8285 0.1018 0.090 Uiso calc 1 . .
    H H11B 0.2593 0.8582 0.0620 0.090 Uiso calc 1 . .
    C C12 0.1945(4) 0.6810(4) 0.1038(3) 0.0788(9) Uani d 1 . .
    H H12A 0.2754 0.6837 0.0517 0.095 Uiso calc 1 . .
    H H12B 0.1116 0.6514 0.0967 0.095 Uiso calc 1 . .
    C C13 0.2109(3) 0.6035(3) 0.1985(2) 0.0639(7) Uani d 1 . .
    H H13 0.1940 0.5171 0.2169 0.077 Uiso calc 1 . .
    C C14 0.1155(3) 0.6547(3) 0.2631(3) 0.0679(8) Uani d 1 . .
    C C15 0.1274(4) 0.6047(4) 0.3600(2) 0.0842(10) Uani d 1 . .
    H H15A 0.2236 0.6137 0.3555 0.126 Uiso calc 1 . .
    H H15B 0.0750 0.6469 0.3966 0.126 Uiso calc 1 . .
    H H15C 0.0912 0.5217 0.3896 0.126 Uiso calc 1 . .
    C C16 -0.0346(3) 0.6409(4) 0.2700(3) 0.0880(11) Uani d 1 . .
    H H16A -0.0889 0.6755 0.3122 0.132 Uiso calc 1 . .
    H H16B -0.0432 0.6806 0.2091 0.132 Uiso calc 1 . .
    H H16C -0.0680 0.5577 0.2931 0.132 Uiso calc 1 . .
    C C17 0.1301(3) 0.8764(3) 0.2432(3) 0.0763(9) Uani d 1 . .
    H H17A 0.0347 0.8809 0.2455 0.114 Uiso calc 1 . .
    H H17B 0.1354 0.8583 0.3048 0.114 Uiso calc 1 . .
    H H17C 0.1849 0.9515 0.2012 0.114 Uiso calc 1 . .
    S S21 0.80796(7) 0.89648(6) 0.07495(5) 0.05587(16) Uani d 1 . .
    O O21 0.4762(2) 0.62965(17) 0.36571(15) 0.0656(5) Uani d 1 . .
    N N21 0.9069(2) 1.0676(2) 0.10330(18) 0.0576(5) Uani d 1 . .
    H H21 0.9552 1.0802 0.0460 0.069 Uiso calc 1 . .
    N N22 0.7536(2) 0.9355(2) 0.23571(18) 0.0559(5) Uani d 1 . .
    N N23 0.6675(2) 0.83345(19) 0.27396(17) 0.0541(5) Uani d 1 . .
    C C21 0.8192(3) 0.9663(2) 0.1475(2) 0.0533(6) Uani d 1 . .
    C C22 0.9341(3) 1.1559(3) 0.1333(2) 0.0608(7) Uani d 1 . .
    C C23 1.0073(3) 1.2596(3) 0.0638(3) 0.0693(8) Uani d 1 . .
    H H23 1.0365 1.2659 0.0018 0.083 Uiso calc 1 . .
    C C24 1.0382(4) 1.3540(3) 0.0841(4) 0.0852(12) Uani d 1 . .
    H H24 1.0886 1.4242 0.0362 0.102 Uiso calc 1 . .
    C C25 0.9959(4) 1.3452(4) 0.1731(4) 0.0950(14) Uani d 1 . .
    H H25 1.0156 1.4097 0.1874 0.114 Uiso calc 1 . .
    C C26 0.9245(4) 1.2426(4) 0.2422(4) 0.1024(16) Uani d 1 . .
    H H26 0.8959 1.2371 0.3041 0.123 Uiso calc 1 . .
    C C27 0.8932(3) 1.1461(4) 0.2232(3) 0.0841(11) Uani d 1 . .
    H H27 0.8447 1.0755 0.2714 0.101 Uiso calc 1 . .
    C C28 0.5920(3) 0.8037(2) 0.3577(2) 0.0616(7) Uani d 1 . .
    C C29 0.4897(4) 0.6983(3) 0.4008(2) 0.0657(7) Uani d 1 . .
    C C30 0.3914(5) 0.7073(4) 0.4896(3) 0.0636(10) Uani d 0.7 A 1
    C C31 0.3272(7) 0.8220(6) 0.4572(4) 0.091(2) Uani d 0.7 A 1
    H H31A 0.2861 0.8217 0.4106 0.109 Uiso calc 0.7 A 1
    H H31B 0.2541 0.8279 0.5100 0.109 Uiso calc 0.7 A 1
    C C32 0.4329(7) 0.9221(5) 0.4177(4) 0.0885(16) Uani d 0.7 A 1
    H H32A 0.4131 0.9731 0.4533 0.106 Uiso calc 0.7 A 1
    H H32B 0.4428 0.9688 0.3528 0.106 Uiso calc 0.7 A 1
    C C33 0.5647(8) 0.8600(4) 0.4263(4) 0.0668(18) Uani d 0.7 A 1
    H H33 0.6439 0.9103 0.4219 0.080 Uiso calc 0.7 A 1
    C C34 0.5009(6) 0.7574(5) 0.5187(4) 0.0837(15) Uani d 0.7 A 1
    C C35 0.6079(9) 0.6655(6) 0.5374(6) 0.0905(19) Uani d 0.7 A 1
    H H35A 0.6458 0.6447 0.4837 0.136 Uiso calc 0.7 A 1
    H H35B 0.6821 0.7005 0.5486 0.136 Uiso calc 0.7 A 1
    H H35C 0.5614 0.5951 0.5913 0.136 Uiso calc 0.7 A 1
    C C36 0.4387(7) 0.7926(5) 0.6011(4) 0.0886(17) Uani d 0.7 A 1
    H H36A 0.4006 0.7223 0.6570 0.133 Uiso calc 0.7 A 1
    H H36B 0.5099 0.8370 0.6083 0.133 Uiso calc 0.7 A 1
    H H36C 0.3660 0.8412 0.5908 0.133 Uiso calc 0.7 A 1
    C C37 0.2956(15) 0.5992(10) 0.5560(9) 0.090(4) Uani d 0.7 A 1
    H H37A 0.2383 0.6140 0.6094 0.135 Uiso calc 0.7 A 1
    H H37B 0.2375 0.5779 0.5259 0.135 Uiso calc 0.7 A 1
    H H37C 0.3485 0.5351 0.5761 0.135 Uiso calc 0.7 A 1
    C C30' 0.4475(12) 0.6790(9) 0.5002(8) 0.066(3) Uiso d 0.3 A 2
    C C31' 0.5572(17) 0.6658(16) 0.5409(15) 0.094(7) Uiso d 0.3 A 2
    H H31C 0.6026 0.5967 0.5366 0.112 Uiso calc 0.3 A 2
    H H31D 0.5182 0.6539 0.6066 0.112 Uiso calc 0.3 A 2
    C C32' 0.6593(13) 0.7734(11) 0.4905(9) 0.083(3) Uiso d 0.3 A 2
    H H32C 0.7465 0.7579 0.4529 0.100 Uiso calc 0.3 A 2
    H H32D 0.6775 0.8055 0.5333 0.100 Uiso calc 0.3 A 2
    C C33' 0.5827(19) 0.857(2) 0.4286(17) 0.146(14) Uiso d 0.3 A 2
    H H33' 0.6111 0.9433 0.4052 0.176 Uiso calc 0.3 A 2
    C C34' 0.4308(12) 0.8135(10) 0.4799(8) 0.076(3) Uiso d 0.3 A 2
    C C35' 0.3305(15) 0.8611(14) 0.4200(11) 0.082(4) Uiso d 0.3 A 2
    H H35D 0.2358 0.8285 0.4584 0.122 Uiso calc 0.3 A 2
    H H35E 0.3387 0.9466 0.3979 0.122 Uiso calc 0.3 A 2
    H H35F 0.3562 0.8372 0.3674 0.122 Uiso calc 0.3 A 2
    C C36' 0.372(3) 0.842(2) 0.5673(14) 0.162(9) Uiso d 0.3 A 2
    H H36D 0.2743 0.8113 0.5965 0.243 Uiso calc 0.3 A 2
    H H36E 0.4207 0.8056 0.6105 0.243 Uiso calc 0.3 A 2
    H H36F 0.3821 0.9267 0.5502 0.243 Uiso calc 0.3 A 2
    C C37' 0.313(3) 0.598(3) 0.553(3) 0.105(12) Uiso d 0.3 A 2
    H H37D 0.2512 0.6176 0.5170 0.157 Uiso calc 0.3 A 2
    H H37E 0.3313 0.5166 0.5649 0.157 Uiso calc 0.3 A 2
    H H37F 0.2708 0.6064 0.6119 0.157 Uiso calc 0.3 A 2
loop_
    _atom_site_aniso_label
    _atom_site_aniso_U_11
    _atom_site_aniso_U_22
    _atom_site_aniso_U_33
    _atom_site_aniso_U_12
    _atom_site_aniso_U_13
    _atom_site_aniso_U_23
    Cd1 0.04595(11) 0.03978(11) 0.07460(14) 0.00295(7) -0.02207(9) -0.02640(9)
    S1 0.0592(4) 0.0487(4) 0.0981(5) 0.0148(3) -0.0396(4) -0.0376(4)
    O1 0.0486(10) 0.0435(10) 0.0958(15) 0.0036(7) -0.0252(10) -0.0300(10)
    N1 0.0618(13) 0.0424(11) 0.0850(16) 0.0137(10) -0.0352(12) -0.0322(11)
    N2 0.0561(12) 0.0380(10) 0.0741(14) 0.0058(9) -0.0255(11) -0.0249(10)
    N3 0.0477(11) 0.0392(10) 0.0663(13) 0.0036(8) -0.0225(10) -0.0215(9)
    C1 0.0587(14) 0.0373(12) 0.0648(15) 0.0055(10) -0.0254(12) -0.0195(11)
    C2 0.0571(14) 0.0411(13) 0.0662(16) 0.0043(10) -0.0202(12) -0.0244(12)
    C3 0.0570(15) 0.0406(13) 0.0762(18) 0.0060(11) -0.0214(13) -0.0238(12)
    C4 0.0634(17) 0.0457(15) 0.096(2) 0.0032(12) -0.0216(16) -0.0333(15)
    C5 0.0663(18) 0.0607(18) 0.097(2) 0.0000(14) -0.0265(17) -0.0431(17)
    C6 0.0709(19) 0.0677(19) 0.091(2) 0.0112(15) -0.0385(17) -0.0405(17)
    C7 0.0753(19) 0.0495(15) 0.083(2) 0.0152(13) -0.0383(16) -0.0303(14)
    C8 0.0455(13) 0.0448(13) 0.0712(16) 0.0021(10) -0.0221(12) -0.0233(12)
    C9 0.0456(13) 0.0438(13) 0.0770(17) 0.0032(10) -0.0207(12) -0.0232(12)
    C10 0.0458(14) 0.0570(16) 0.094(2) 0.0066(12) -0.0229(14) -0.0315(16)
    C11 0.0594(17) 0.079(2) 0.081(2) 0.0105(15) -0.0315(16) -0.0179(17)
    C12 0.0640(19) 0.100(3) 0.086(2) 0.0117(18) -0.0366(17) -0.040(2)
    C13 0.0504(14) 0.0573(16) 0.092(2) 0.0010(12) -0.0253(14) -0.0355(15)
    C14 0.0498(15) 0.0633(18) 0.089(2) -0.0008(13) -0.0205(15) -0.0284(16)
    C15 0.067(2) 0.098(3) 0.071(2) -0.0088(18) -0.0145(16) -0.0210(19)
    C16 0.0473(16) 0.091(3) 0.123(3) -0.0046(16) -0.0214(18) -0.043(2)
    C17 0.0560(16) 0.068(2) 0.111(3) 0.0188(14) -0.0273(17) -0.0414(19)
    S21 0.0521(3) 0.0459(3) 0.0736(4) -0.0015(3) -0.0189(3) -0.0286(3)
    O21 0.0807(14) 0.0451(10) 0.0729(13) -0.0001(9) -0.0272(11) -0.0230(9)
    N21 0.0493(11) 0.0479(12) 0.0795(15) -0.0034(9) -0.0151(11) -0.0337(11)
    N22 0.0496(11) 0.0464(12) 0.0762(15) 0.0013(9) -0.0206(11) -0.0285(11)
    N23 0.0523(12) 0.0435(11) 0.0723(15) 0.0055(9) -0.0233(11) -0.0261(10)
    C21 0.0419(12) 0.0455(13) 0.0802(18) 0.0071(10) -0.0238(12) -0.0295(13)
    C22 0.0412(12) 0.0559(15) 0.102(2) 0.0079(11) -0.0258(14) -0.0462(16)
    C23 0.0588(16) 0.0474(15) 0.116(3) 0.0086(12) -0.0411(17) -0.0369(16)
    C24 0.071(2) 0.0524(17) 0.162(4) 0.0172(15) -0.061(2) -0.055(2)
    C25 0.0628(19) 0.084(3) 0.187(5) 0.0211(18) -0.054(3) -0.096(3)
    C26 0.064(2) 0.129(4) 0.155(4) 0.000(2) -0.024(2) -0.109(4)
    C27 0.0594(18) 0.097(3) 0.113(3) -0.0099(17) -0.0136(18) -0.071(2)
    C28 0.0721(18) 0.0455(14) 0.0690(18) 0.0020(12) -0.0210(15) -0.0255(13)
    C29 0.085(2) 0.0455(15) 0.0646(17) -0.0009(13) -0.0239(15) -0.0195(13)
    C30 0.070(3) 0.056(2) 0.065(3) 0.001(2) -0.023(2) -0.023(2)
    C31 0.118(5) 0.080(4) 0.061(3) 0.037(4) -0.020(3) -0.020(3)
    C32 0.121(5) 0.066(3) 0.089(4) 0.025(3) -0.041(3) -0.036(3)
    C33 0.096(4) 0.042(2) 0.060(3) -0.014(2) -0.014(2) -0.0268(19)
    C34 0.109(4) 0.075(3) 0.074(3) -0.001(3) -0.031(3) -0.036(3)
    C35 0.098(5) 0.083(4) 0.101(5) 0.021(4) -0.052(4) -0.032(3)
    C36 0.121(5) 0.077(3) 0.068(3) -0.006(3) -0.020(3) -0.037(3)
    C37 0.119(8) 0.061(4) 0.066(4) -0.030(4) -0.002(4) -0.023(3)
_geom_special_details
;
All e.s.d.'s (except the e.s.d. in the dihedral angle between two l.s. planes)
are estimated using the full covariance matrix. The cell e.s.d.'s are taken
into account individually in the estimation of e.s.d.'s in distances, angles
and torsion angles; correlations between e.s.d.'s in cell parameters are only
used when they are defined by crystal symmetry. An approximate (isotropic)
treatment of cell e.s.d.'s is used for estimating e.s.d.'s involving l.s.
planes.
;
loop_
    _geom_bond_atom_site_label_1
    _geom_bond_atom_site_label_2
    _geom_bond_site_symmetry_2
    _geom_bond_distance
    _geom_bond_publ_flag
    Cd1 N3 . 2.306(2) ?
    Cd1 N23 . 2.318(2) ?
    Cd1 S1 . 2.5245(7) ?
    Cd1 S21 . 2.5445(7) ?
    Cd1 O1 . 2.5839(19) ?
    Cd1 O21 . 2.627(2) ?
    S1 C1 . 1.734(3) ?
    O1 C9 . 1.219(3) ?
    N1 C1 . 1.364(3) ?
    N1 C2 . 1.414(3) ?
    N1 H1 . 0.8800 ?
    N2 C1 . 1.319(3) ?
    N2 N3 . 1.362(3) ?
    N3 C8 . 1.280(3) ?
    C2 C7 . 1.390(4) ?
    C2 C3 . 1.398(4) ?
    C3 C4 . 1.381(4) ?
    C3 H3 . 0.9500 ?
    C4 C5 . 1.375(5) ?
    C4 H4 . 0.9500 ?
    C5 C6 . 1.377(5) ?
    C5 H5 . 0.9500 ?
    C6 C7 . 1.387(4) ?
    C6 H6 . 0.9500 ?
    C7 H7 . 0.9500 ?
    C8 C9 . 1.485(4) ?
    C8 C13 . 1.503(4) ?
    C9 C10 . 1.511(4) ?
    C10 C17 . 1.506(4) ?
    C10 C14 . 1.542(4) ?
    C10 C11 . 1.591(5) ?
    C11 C12 . 1.521(5) ?
    C11 H11A . 0.9900 ?
    C11 H11B . 0.9900 ?
    C12 C13 . 1.574(5) ?
    C12 H12A . 0.9900 ?
    C12 H12B . 0.9900 ?
    C13 C14 . 1.536(5) ?
    C13 H13 . 1.0000 ?
    C14 C16 . 1.531(4) ?
    C14 C15 . 1.537(5) ?
    C15 H15A . 0.9800 ?
    C15 H15B . 0.9800 ?
    C15 H15C . 0.9800 ?
    C16 H16A . 0.9800 ?
    C16 H16B . 0.9800 ?
    C16 H16C . 0.9800 ?
    C17 H17A . 0.9800 ?
    C17 H17B . 0.9800 ?
    C17 H17C . 0.9800 ?
    S21 C21 . 1.743(3) ?
    O21 C29 . 1.219(4) ?
    N21 C21 . 1.365(3) ?
    N21 C22 . 1.415(3) ?
    N21 H21 . 0.8800 ?
    N22 C21 . 1.313(4) ?
    N22 N23 . 1.367(3) ?
    N23 C28 . 1.278(4) ?
    C22 C27 . 1.373(5) ?
    C22 C23 . 1.394(5) ?
    C23 C24 . 1.390(4) ?
    C23 H23 . 0.9500 ?
    C24 C25 . 1.362(7) ?
    C24 H24 . 0.9500 ?
    C25 C26 . 1.377(7) ?
    C25 H25 . 0.9500 ?
    C26 C27 . 1.403(5) ?
    C26 H26 . 0.9500 ?
    C27 H27 . 0.9500 ?
    C28 C29 . 1.484(4) ?
    C28 C33 . 1.492(6) ?
    C28 C33' . 1.52(3) ?
    C29 C30' . 1.491(12) ?
    C29 C30 . 1.550(6) ?
    C30 C37 . 1.500(7) ?
    C30 C31 . 1.553(7) ?
    C30 C34 . 1.569(7) ?
    C31 C32 . 1.463(9) ?
    C31 H31A . 0.9900 ?
    C31 H31B . 0.9900 ?
    C32 C33 . 1.585(11) ?
    C32 H32A . 0.9900 ?
    C32 H32B . 0.9900 ?
    C33 C34 . 1.536(7) ?
    C33 H33 . 1.0000 ?
    C34 C36 . 1.535(7) ?
    C34 C35 . 1.603(9) ?
    C35 H35A . 0.9800 ?
    C35 H35B . 0.9800 ?
    C35 H35C . 0.9800 ?
    C36 H36A . 0.9800 ?
    C36 H36B . 0.9800 ?
    C36 H36C . 0.9800 ?
    C37 H37A . 0.9800 ?
    C37 H37B . 0.9800 ?
    C37 H37C . 0.9800 ?
    C30' C31' . 1.469(15) ?
    C30' C37' . 1.529(16) ?
    C30' C34' . 1.595(13) ?
    C31' C32' . 1.499(17) ?
    C31' H31C . 0.9900 ?
    C31' H31D . 0.9900 ?
    C32' C33' . 1.58(2) ?
    C32' H32C . 0.9900 ?
    C32' H32D . 0.9900 ?
    C33' C34' . 1.530(16) ?
    C33' H33' . 1.0000 ?
    C34' C36' . 1.553(15) ?
    C34' C35' . 1.619(14) ?
    C35' H35D . 0.9800 ?
    C35' H35E . 0.9800 ?
    C35' H35F . 0.9800 ?
    C36' H36D . 0.9800 ?
    C36' H36E . 0.9800 ?
    C36' H36F . 0.9800 ?
    C37' H37D . 0.9800 ?
    C37' H37E . 0.9800 ?
    C37' H37F . 0.9800 ?
loop_
    _geom_angle_atom_site_label_1
    _geom_angle_atom_site_label_2
    _geom_angle_atom_site_label_3
    _geom_angle_site_symmetry_1
    _geom_angle_site_symmetry_3
    _geom_angle
    _geom_angle_publ_flag
    N3 Cd1 N23 . . 141.00(8) ?
    N3 Cd1 S1 . . 75.51(5) ?
    N23 Cd1 S1 . . 129.89(6) ?
    N3 Cd1 S21 . . 131.35(6) ?
    N23 Cd1 S21 . . 74.79(6) ?
    S1 Cd1 S21 . . 107.49(3) ?
    N3 Cd1 O1 . . 69.93(7) ?
    N23 Cd1 O1 . . 79.45(7) ?
    S1 Cd1 O1 . . 145.35(4) ?
    S21 Cd1 O1 . . 97.17(5) ?
    N3 Cd1 O21 . . 79.09(7) ?
    N23 Cd1 O21 . . 69.40(7) ?
    S1 Cd1 O21 . . 97.73(5) ?
    S21 Cd1 O21 . . 144.07(5) ?
    O1 Cd1 O21 . . 73.80(7) ?
    C1 S1 Cd1 . . 97.71(9) ?
    C9 O1 Cd1 . . 107.48(17) ?
    C1 N1 C2 . . 130.3(2) ?
    C1 N1 H1 . . 114.8 ?
    C2 N1 H1 . . 114.8 ?
    C1 N2 N3 . . 113.5(2) ?
    C8 N3 N2 . . 118.0(2) ?
    C8 N3 Cd1 . . 117.85(17) ?
    N2 N3 Cd1 . . 123.77(16) ?
    N2 C1 N1 . . 117.3(2) ?
    N2 C1 S1 . . 129.2(2) ?
    N1 C1 S1 . . 113.5(2) ?
    C7 C2 C3 . . 119.2(3) ?
    C7 C2 N1 . . 124.1(2) ?
    C3 C2 N1 . . 116.6(3) ?
    C4 C3 C2 . . 120.1(3) ?
    C4 C3 H3 . . 119.9 ?
    C2 C3 H3 . . 119.9 ?
    C5 C4 C3 . . 120.5(3) ?
    C5 C4 H4 . . 119.7 ?
    C3 C4 H4 . . 119.7 ?
    C4 C5 C6 . . 119.6(3) ?
    C4 C5 H5 . . 120.2 ?
    C6 C5 H5 . . 120.2 ?
    C5 C6 C7 . . 121.0(3) ?
    C5 C6 H6 . . 119.5 ?
    C7 C6 H6 . . 119.5 ?
    C6 C7 C2 . . 119.5(3) ?
    C6 C7 H7 . . 120.2 ?
    C2 C7 H7 . . 120.2 ?
    N3 C8 C9 . . 118.9(2) ?
    N3 C8 C13 . . 135.2(2) ?
    C9 C8 C13 . . 105.8(2) ?
    O1 C9 C8 . . 125.3(2) ?
    O1 C9 C10 . . 129.5(3) ?
    C8 C9 C10 . . 105.2(2) ?
    C17 C10 C9 . . 115.7(3) ?
    C17 C10 C14 . . 120.2(3) ?
    C9 C10 C14 . . 100.2(2) ?
    C17 C10 C11 . . 114.9(3) ?
    C9 C10 C11 . . 103.0(3) ?
    C14 C10 C11 . . 100.1(3) ?
    C12 C11 C10 . . 105.2(3) ?
    C12 C11 H11A . . 110.7 ?
    C10 C11 H11A . . 110.7 ?
    C12 C11 H11B . . 110.7 ?
    C10 C11 H11B . . 110.7 ?
    H11A C11 H11B . . 108.8 ?
    C11 C12 C13 . . 103.0(3) ?
    C11 C12 H12A . . 111.2 ?
    C13 C12 H12A . . 111.2 ?
    C11 C12 H12B . . 111.2 ?
    C13 C12 H12B . . 111.2 ?
    H12A C12 H12B . . 109.1 ?
    C8 C13 C14 . . 100.9(2) ?
    C8 C13 C12 . . 104.5(3) ?
    C14 C13 C12 . . 101.1(3) ?
    C8 C13 H13 . . 116.0 ?
    C14 C13 H13 . . 116.0 ?
    C12 C13 H13 . . 116.0 ?
    C16 C14 C13 . . 114.2(3) ?
    C16 C14 C15 . . 109.6(3) ?
    C13 C14 C15 . . 111.9(3) ?
    C16 C14 C10 . . 112.9(3) ?
    C13 C14 C10 . . 96.3(2) ?
    C15 C14 C10 . . 111.6(3) ?
    C14 C15 H15A . . 109.5 ?
    C14 C15 H15B . . 109.5 ?
    H15A C15 H15B . . 109.5 ?
    C14 C15 H15C . . 109.5 ?
    H15A C15 H15C . . 109.5 ?
    H15B C15 H15C . . 109.5 ?
    C14 C16 H16A . . 109.5 ?
    C14 C16 H16B . . 109.5 ?
    H16A C16 H16B . . 109.5 ?
    C14 C16 H16C . . 109.5 ?
    H16A C16 H16C . . 109.5 ?
    H16B C16 H16C . . 109.5 ?
    C10 C17 H17A . . 109.5 ?
    C10 C17 H17B . . 109.5 ?
    H17A C17 H17B . . 109.5 ?
    C10 C17 H17C . . 109.5 ?
    H17A C17 H17C . . 109.5 ?
    H17B C17 H17C . . 109.5 ?
    C21 S21 Cd1 . . 98.24(10) ?
    C29 O21 Cd1 . . 106.48(19) ?
    C21 N21 C22 . . 131.4(3) ?
    C21 N21 H21 . . 114.3 ?
    C22 N21 H21 . . 114.3 ?
    C21 N22 N23 . . 113.8(2) ?
    C28 N23 N22 . . 116.9(2) ?
    C28 N23 Cd1 . . 118.48(18) ?
    N22 N23 Cd1 . . 124.37(18) ?
    N22 C21 N21 . . 117.9(2) ?
    N22 C21 S21 . . 128.8(2) ?
    N21 C21 S21 . . 113.3(2) ?
    C27 C22 C23 . . 119.6(3) ?
    C27 C22 N21 . . 125.1(3) ?
    C23 C22 N21 . . 115.3(3) ?
    C24 C23 C22 . . 120.9(4) ?
    C24 C23 H23 . . 119.5 ?
    C22 C23 H23 . . 119.5 ?
    C25 C24 C23 . . 119.6(4) ?
    C25 C24 H24 . . 120.2 ?
    C23 C24 H24 . . 120.2 ?
    C24 C25 C26 . . 119.8(3) ?
    C24 C25 H25 . . 120.1 ?
    C26 C25 H25 . . 120.1 ?
    C25 C26 C27 . . 121.4(4) ?
    C25 C26 H26 . . 119.3 ?
    C27 C26 H26 . . 119.3 ?
    C22 C27 C26 . . 118.6(4) ?
    C22 C27 H27 . . 120.7 ?
    C26 C27 H27 . . 120.7 ?
    N23 C28 C29 . . 119.2(3) ?
    N23 C28 C33 . . 134.7(3) ?
    C29 C28 C33 . . 105.5(3) ?
    N23 C28 C33' . . 132.2(7) ?
    C29 C28 C33' . . 108.6(7) ?
    O21 C29 C28 . . 125.9(3) ?
    O21 C29 C30' . . 128.8(5) ?
    C28 C29 C30' . . 102.4(5) ?
    O21 C29 C30 . . 127.9(3) ?
    C28 C29 C30 . . 105.5(3) ?
    C37 C30 C29 . . 115.9(6) ?
    C37 C30 C31 . . 117.2(8) ?
    C29 C30 C31 . . 105.7(4) ?
    C37 C30 C34 . . 120.1(7) ?
    C29 C30 C34 . . 97.8(4) ?
    C31 C30 C34 . . 96.8(4) ?
    C32 C31 C30 . . 109.5(5) ?
    C32 C31 H31A . . 109.8 ?
    C30 C31 H31A . . 109.8 ?
    C32 C31 H31B . . 109.8 ?
    C30 C31 H31B . . 109.8 ?
    H31A C31 H31B . . 108.2 ?
    C31 C32 C33 . . 101.7(4) ?
    C31 C32 H32A . . 111.4 ?
    C33 C32 H32A . . 111.4 ?
    C31 C32 H32B . . 111.4 ?
    C33 C32 H32B . . 111.4 ?
    H32A C32 H32B . . 109.3 ?
    C28 C33 C34 . . 103.4(3) ?
    C28 C33 C32 . . 104.1(5) ?
    C34 C33 C32 . . 99.7(5) ?
    C28 C33 H33 . . 115.8 ?
    C34 C33 H33 . . 115.8 ?
    C32 C33 H33 . . 115.8 ?
    C36 C34 C33 . . 114.8(4) ?
    C36 C34 C30 . . 113.5(5) ?
    C33 C34 C30 . . 95.9(4) ?
    C36 C34 C35 . . 111.4(5) ?
    C33 C34 C35 . . 110.7(6) ?
    C30 C34 C35 . . 109.6(5) ?
    C34 C35 H35A . . 109.5 ?
    C34 C35 H35B . . 109.5 ?
    H35A C35 H35B . . 109.5 ?
    C34 C35 H35C . . 109.5 ?
    H35A C35 H35C . . 109.5 ?
    H35B C35 H35C . . 109.5 ?
    C34 C36 H36A . . 109.5 ?
    C34 C36 H36B . . 109.5 ?
    H36A C36 H36B . . 109.5 ?
    C34 C36 H36C . . 109.5 ?
    H36A C36 H36C . . 109.5 ?
    H36B C36 H36C . . 109.5 ?
    C30 C37 H37A . . 109.5 ?
    C30 C37 H37B . . 109.5 ?
    H37A C37 H37B . . 109.5 ?
    C30 C37 H37C . . 109.5 ?
    H37A C37 H37C . . 109.5 ?
    H37B C37 H37C . . 109.5 ?
    C31' C30' C29 . . 116.5(12) ?
    C31' C30' C37' . . 120(2) ?
    C29 C30' C37' . . 110.4(19) ?
    C31' C30' C34' . . 100.2(11) ?
    C29 C30' C34' . . 92.6(7) ?
    C37' C30' C34' . . 113.9(18) ?
    C30' C31' C32' . . 109.4(13) ?
    C30' C31' H31C . . 109.8 ?
    C32' C31' H31C . . 109.8 ?
    C30' C31' H31D . . 109.8 ?
    C32' C31' H31D . . 109.8 ?
    H31C C31' H31D . . 108.2 ?
    C31' C32' C33' . . 101.2(11) ?
    C31' C32' H32C . . 111.5 ?
    C33' C32' H32C . . 111.5 ?
    C31' C32' H32D . . 111.5 ?
    C33' C32' H32D . . 111.5 ?
    H32C C32' H32D . . 109.4 ?
    C28 C33' C34' . . 94.1(14) ?
    C28 C33' C32' . . 101.9(17) ?
    C34' C33' C32' . . 105.0(13) ?
    C28 C33' H33' . . 117.5 ?
    C34' C33' H33' . . 117.5 ?
    C32' C33' H33' . . 117.5 ?
    C33' C34' C36' . . 114.0(15) ?
    C33' C34' C30' . . 95.3(12) ?
    C36' C34' C30' . . 114.4(12) ?
    C33' C34' C35' . . 115.3(12) ?
    C36' C34' C35' . . 105.7(12) ?
    C30' C34' C35' . . 112.3(10) ?
    C34' C35' H35D . . 109.5 ?
    C34' C35' H35E . . 109.5 ?
    H35D C35' H35E . . 109.5 ?
    C34' C35' H35F . . 109.5 ?
    H35D C35' H35F . . 109.5 ?
    H35E C35' H35F . . 109.5 ?
    C34' C36' H36D . . 109.5 ?
    C34' C36' H36E . . 109.5 ?
    H36D C36' H36E . . 109.5 ?
    C34' C36' H36F . . 109.5 ?
    H36D C36' H36F . . 109.5 ?
    H36E C36' H36F . . 109.5 ?
    C30' C37' H37D . . 109.5 ?
    C30' C37' H37E . . 109.5 ?
    H37D C37' H37E . . 109.5 ?
    C30' C37' H37F . . 109.5 ?
    H37D C37' H37F . . 109.5 ?
    H37E C37' H37F . . 109.5 ?
loop_
    _geom_hbond_atom_site_label_D
    _geom_hbond_atom_site_label_H
    _geom_hbond_atom_site_label_A
    _geom_hbond_site_symmetry_A
    _geom_hbond_distance_DH
    _geom_hbond_distance_HA
    _geom_hbond_distance_DA
    _geom_hbond_angle_DHA
    N21 H21 S21 2_775 0.88 2.58 3.363(3) 148
    C23 H23 S21 2_775 0.95 2.97 3.629(4) 128
_shelx_res_file
;
TITL Cd(Campherderivat)2 at 170 K in P-1 (Adriano20)
CELL 0.71073  10.3613  12.3817  16.5366  68.727  72.094  89.892
ZERR 2.0       0.0003   0.0004   0.0006   0.003   0.003   0.003
LATT  1
SFAC C H N O S Cd
UNIT 68 80 12 4 4 2
L.S. 10
ACTA
TEMP -103
BOND $H
HTAB
EQIV $1 -x+2, -y+2, -z
HTAB N21 S21_$1
HTAB C23 S21_$1
OMIT 4 13 0
WGHT    0.061900    0.565400
EXTI    0.002094
FVAR       6.70245
CD1   6    0.636287    0.721963    0.193591    11.00000    0.04595    0.03978 =
         0.07460   -0.02640   -0.02207    0.00295
S1    5    0.737666    0.539842    0.183458    11.00000    0.05925    0.04868 =
         0.09809   -0.03759   -0.03962    0.01482
O1    4    0.420540    0.828225    0.202609    11.00000    0.04860    0.04346 =
         0.09577   -0.02998   -0.02518    0.00363
N1    3    0.627699    0.375802    0.153558    11.00000    0.06178    0.04240 =
         0.08502   -0.03219   -0.03519    0.01375
AFIX  43
H1    2    0.705494    0.351038    0.158853    11.00000   -1.20000
AFIX   0
N2    3    0.480749    0.510307    0.171604    11.00000    0.05612    0.03803 =
         0.07409   -0.02487   -0.02553    0.00579
N3    3    0.466559    0.614711    0.181441    11.00000    0.04768    0.03915 =
         0.06626   -0.02146   -0.02249    0.00355
C1    1    0.602403    0.476508    0.168244    11.00000    0.05872    0.03732 =
         0.06481   -0.01955   -0.02535    0.00546
C2    1    0.548840    0.304866    0.131184    11.00000    0.05713    0.04110 =
         0.06624   -0.02442   -0.02017    0.00428
C3    1    0.577040    0.189516    0.149973    11.00000    0.05696    0.04062 =
         0.07625   -0.02381   -0.02139    0.00595
AFIX  43
H3    2    0.640510    0.160632    0.181279    11.00000   -1.20000
AFIX   0
C4    1    0.512825    0.117455    0.123120    11.00000    0.06344    0.04567 =
         0.09600   -0.03331   -0.02165    0.00320
AFIX  43
H4    2    0.532916    0.039315    0.135702    11.00000   -1.20000
AFIX   0
C5    1    0.420065    0.157894    0.078330    11.00000    0.06635    0.06074 =
         0.09702   -0.04306   -0.02655   -0.00002
AFIX  43
H5    2    0.376694    0.108182    0.059564    11.00000   -1.20000
AFIX   0
C6    1    0.390430    0.270938    0.060845    11.00000    0.07093    0.06773 =
         0.09096   -0.04048   -0.03847    0.01123
AFIX  43
H6    2    0.325294    0.298435    0.030714    11.00000   -1.20000
AFIX   0
C7    1    0.454216    0.345246    0.086550    11.00000    0.07534    0.04952 =
         0.08321   -0.03031   -0.03831    0.01521
AFIX  43
H7    2    0.433376    0.423219    0.073738    11.00000   -1.20000
AFIX   0
C8    1    0.348391    0.649840    0.193420    11.00000    0.04547    0.04481 =
         0.07116   -0.02331   -0.02215    0.00214
C9    1    0.331212    0.764445    0.202483    11.00000    0.04559    0.04378 =
         0.07696   -0.02320   -0.02072    0.00315
C10   1    0.184353    0.781980    0.209684    11.00000    0.04580    0.05697 =
         0.09359   -0.03155   -0.02293    0.00664
C11   1    0.181991    0.800546    0.109813    11.00000    0.05936    0.07886 =
         0.08107   -0.01793   -0.03148    0.01046
AFIX  23
H11A  2    0.095428    0.828508    0.101841    11.00000   -1.20000
H11B  2    0.259340    0.858182    0.061969    11.00000   -1.20000
AFIX   0
C12   1    0.194508    0.681035    0.103809    11.00000    0.06395    0.09980 =
         0.08592   -0.04034   -0.03664    0.01167
AFIX  23
H12A  2    0.275354    0.683711    0.051739    11.00000   -1.20000
H12B  2    0.111635    0.651350    0.096744    11.00000   -1.20000
AFIX   0
C13   1    0.210915    0.603512    0.198545    11.00000    0.05039    0.05729 =
         0.09189   -0.03551   -0.02532    0.00096
AFIX  13
H13   2    0.193962    0.517099    0.216904    11.00000   -1.20000
AFIX   0
C14   1    0.115550    0.654740    0.263147    11.00000    0.04983    0.06335 =
         0.08853   -0.02840   -0.02054   -0.00076
C15   1    0.127420    0.604735    0.359977    11.00000    0.06743    0.09845 =
         0.07065   -0.02102   -0.01448   -0.00878
AFIX  33
H15A  2    0.223644    0.613677    0.355451    11.00000   -1.50000
H15B  2    0.074988    0.646936    0.396562    11.00000   -1.50000
H15C  2    0.091195    0.521720    0.389637    11.00000   -1.50000
AFIX   0
C16   1   -0.034646    0.640895    0.269998    11.00000    0.04730    0.09093 =
         0.12283   -0.04272   -0.02143   -0.00465
AFIX  33
H16A  2   -0.088884    0.675458    0.312189    11.00000   -1.50000
H16B  2   -0.043199    0.680630    0.209060    11.00000   -1.50000
H16C  2   -0.068023    0.557731    0.293132    11.00000   -1.50000
AFIX   0
C17   1    0.130099    0.876419    0.243226    11.00000    0.05596    0.06790 =
         0.11133   -0.04144   -0.02732    0.01882
AFIX  33
H17A  2    0.034686    0.880942    0.245493    11.00000   -1.50000
H17B  2    0.135441    0.858257    0.304848    11.00000   -1.50000
H17C  2    0.184860    0.951521    0.201166    11.00000   -1.50000
AFIX   0
S21   5    0.807960    0.896479    0.074947    11.00000    0.05210    0.04585 =
         0.07358   -0.02856   -0.01893   -0.00145
O21   4    0.476172    0.629653    0.365710    11.00000    0.08071    0.04505 =
         0.07287   -0.02299   -0.02720   -0.00013
N21   3    0.906927    1.067570    0.103298    11.00000    0.04935    0.04795 =
         0.07946   -0.03369   -0.01512   -0.00342
AFIX  43
H21   2    0.955167    1.080176    0.045973    11.00000   -1.20000
AFIX   0
N22   3    0.753637    0.935496    0.235708    11.00000    0.04963    0.04639 =
         0.07623   -0.02847   -0.02064    0.00126
N23   3    0.667515    0.833453    0.273957    11.00000    0.05227    0.04347 =
         0.07228   -0.02612   -0.02327    0.00554
C21   1    0.819180    0.966287    0.147456    11.00000    0.04191    0.04553 =
         0.08022   -0.02953   -0.02379    0.00712
C22   1    0.934080    1.155851    0.133322    11.00000    0.04125    0.05592 =
         0.10155   -0.04625   -0.02583    0.00789
C23   1    1.007299    1.259611    0.063837    11.00000    0.05880    0.04738 =
         0.11596   -0.03688   -0.04109    0.00865
AFIX  43
H23   2    1.036471    1.265925    0.001754    11.00000   -1.20000
AFIX   0
C24   1    1.038232    1.353993    0.084121    11.00000    0.07082    0.05236 =
         0.16177   -0.05485   -0.06082    0.01725
AFIX  43
H24   2    1.088565    1.424173    0.036243    11.00000   -1.20000
AFIX   0
C25   1    0.995910    1.345204    0.173086    11.00000    0.06277    0.08411 =
         0.18721   -0.09622   -0.05377    0.02107
AFIX  43
H25   2    1.015594    1.409661    0.187428    11.00000   -1.20000
AFIX   0
C26   1    0.924519    1.242630    0.242172    11.00000    0.06365    0.12909 =
         0.15453   -0.10891   -0.02369   -0.00032
AFIX  43
H26   2    0.895852    1.237084    0.304061    11.00000   -1.20000
AFIX   0
C27   1    0.893189    1.146115    0.223152    11.00000    0.05943    0.09704 =
         0.11290   -0.07142   -0.01357   -0.00990
AFIX  43
H27   2    0.844696    1.075523    0.271436    11.00000   -1.20000
AFIX   0
C28   1    0.591986    0.803716    0.357750    11.00000    0.07208    0.04550 =
         0.06900   -0.02552   -0.02100    0.00205
C29   1    0.489665    0.698256    0.400785    11.00000    0.08503    0.04551 =
         0.06463   -0.01946   -0.02386   -0.00088
PART   1
C30   1    0.391368    0.707258    0.489557    10.70000    0.07022    0.05618 =
         0.06452   -0.02250   -0.02287    0.00097
C31   1    0.327209    0.822029    0.457181    10.70000    0.11818    0.08000 =
         0.06087   -0.01958   -0.02027    0.03689
AFIX  23
H31A  2    0.286081    0.821684    0.410570    10.70000   -1.20000
H31B  2    0.254084    0.827903    0.509950    10.70000   -1.20000
AFIX   0
C32   1    0.432896    0.922089    0.417735    10.70000    0.12074    0.06627 =
         0.08903   -0.03649   -0.04059    0.02491
AFIX  23
H32A  2    0.413132    0.973059    0.453268    10.70000   -1.20000
H32B  2    0.442767    0.968799    0.352799    10.70000   -1.20000
AFIX   0
C33   1    0.564660    0.860022    0.426314    10.70000    0.09550    0.04231 =
         0.06028   -0.02682   -0.01358   -0.01420
AFIX  13
H33   2    0.643931    0.910342    0.421886    10.70000   -1.20000
AFIX   0
C34   1    0.500948    0.757358    0.518699    10.70000    0.10870    0.07550 =
         0.07409   -0.03594   -0.03078   -0.00111
C35   1    0.607940    0.665486    0.537383    10.70000    0.09840    0.08298 =
         0.10110   -0.03159   -0.05172    0.02122
AFIX  33
H35A  2    0.645784    0.644717    0.483656    10.70000   -1.50000
H35B  2    0.682084    0.700488    0.548641    10.70000   -1.50000
H35C  2    0.561367    0.595082    0.591274    10.70000   -1.50000
AFIX   0
C36   1    0.438736    0.792645    0.601126    10.70000    0.12069    0.07725 =
         0.06811   -0.03746   -0.01957   -0.00630
AFIX  33
H36A  2    0.400570    0.722342    0.656973    10.70000   -1.50000
H36B  2    0.509863    0.836965    0.608274    10.70000   -1.50000
H36C  2    0.366048    0.841162    0.590766    10.70000   -1.50000
AFIX   0
C37   1    0.295641    0.599205    0.555981    10.70000    0.11943    0.06142 =
         0.06606   -0.02259   -0.00220   -0.02958
AFIX  33
H37A  2    0.238317    0.613981    0.609383    10.70000   -1.50000
H37B  2    0.237506    0.577943    0.525863    10.70000   -1.50000
H37C  2    0.348545    0.535080    0.576104    10.70000   -1.50000
AFIX   0
SAME C30 C31 C32 C33 C34 C35 C36 C37
PART   2
C30'  1    0.447538    0.679019    0.500171    10.30000    0.06589
C31'  1    0.557169    0.665837    0.540854    10.30000    0.09369
AFIX  23
H31C  2    0.602551    0.596719    0.536620    10.30000   -1.20000
H31D  2    0.518246    0.653925    0.606580    10.30000   -1.20000
AFIX   0
C32'  1    0.659342    0.773388    0.490525    10.30000    0.08325
AFIX  23
H32C  2    0.746523    0.757932    0.452882    10.30000   -1.20000
H32D  2    0.677453    0.805508    0.533311    10.30000   -1.20000
AFIX   0
C33'  1    0.582714    0.857365    0.428601    10.30000    0.14626
AFIX  13
H33'  2    0.611142    0.943251    0.405250    10.30000   -1.20000
AFIX   0
C34'  1    0.430835    0.813454    0.479947    10.30000    0.07630
C35'  1    0.330489    0.861134    0.419968    10.30000    0.08165
AFIX  33
H35D  2    0.235838    0.828548    0.458360    10.30000   -1.50000
H35E  2    0.338679    0.946564    0.397868    10.30000   -1.50000
H35F  2    0.356199    0.837156    0.367365    10.30000   -1.50000
AFIX   0
C36'  1    0.371510    0.841875    0.567344    10.30000    0.16170
AFIX  33
H36D  2    0.274319    0.811289    0.596528    10.30000   -1.50000
H36E  2    0.420688    0.805577    0.610477    10.30000   -1.50000
H36F  2    0.382091    0.926691    0.550171    10.30000   -1.50000
AFIX   0
C37'  1    0.313175    0.597600    0.553273    10.30000    0.10477
AFIX  33
H37D  2    0.251241    0.617608    0.517036    10.30000   -1.50000
H37E  2    0.331313    0.516572    0.564894    10.30000   -1.50000
H37F  2    0.270833    0.606424    0.611932    10.30000   -1.50000
PART   0
AFIX   0
HKLF 4
REM  Cd(Campherderivat)2 at 170 K in P-1 (Adriano20)
REM R1 =  0.0381 for    7089 Fo > 4sig(Fo)  and  0.0451 for all    8157 data
REM    439 parameters refined using     20 restraints
END
WGHT      0.0600      0.5966
REM Instructions for potential hydrogen bonds
HTAB N21 S21_$1
HTAB C23 S21_$1
REM Highest difference peak  0.520,  deepest hole -0.771,  1-sigma level  0.058
Q1    1   0.1394  0.6954  0.1902  11.00000  0.05    0.52
Q2    1   0.5533  0.6169  0.2284  11.00000  0.05    0.51
Q3    1   0.4825  0.6626  0.5325  11.00000  0.05    0.46
Q4    1   0.6950  0.6398  0.1683  11.00000  0.05    0.46
Q5    1   0.7251  0.8245  0.1435  11.00000  0.05    0.45
Q6    1   0.5595  0.7011  0.1528  11.00000  0.05    0.45
Q7    1   0.7169  0.7457  0.2323  11.00000  0.05    0.44
Q8    1   0.5375  0.6376  0.2112  11.00000  0.05    0.43
Q9    1   0.1437  0.5382  0.3349  11.00000  0.05    0.42
Q10   1   0.7137  0.7579  0.4859  11.00000  0.05    0.41
Q11   1   0.6095  0.8030  0.4920  11.00000  0.05    0.41
Q12   1   0.6642  0.6179  0.1861  11.00000  0.05    0.38
Q13   1   0.6285  0.6002  0.2249  11.00000  0.05    0.38
Q14   1   0.6335  0.7769  0.2527  11.00000  0.05    0.38
Q15   1   0.5530  0.7860  0.2467  11.00000  0.05    0.35
Q16   1   0.6677  0.7644  0.1043  11.00000  0.05    0.33
Q17   1   0.7763  0.7248  0.1678  11.00000  0.05    0.32
Q18   1   0.5831  0.8177  0.1571  11.00000  0.05    0.31
Q19   1   0.1760  0.7404  0.2716  11.00000  0.05    0.31
Q20   1   0.5637  0.6879  0.2871  11.00000  0.05    0.29
;
_shelx_res_checksum     57185
_shelxl_version_number        2.014
loop_
    _platon_squeeze_void_nr
    _platon_squeeze_void_average_x
    _platon_squeeze_void_average_y
    _platon_squeeze_void_average_z
    _platon_squeeze_void_volume
    _platon_squeeze_void_count_electrons
    _platon_squeeze_void_content
    1 0.000 0.000 0.000 234 55 ' '
_platon_squeeze_details     ?
data_General
_journal_date_recd_electronic     2015-10-27
_journal_date_accepted     2015-11-11
_journal_name_full     'Acta Crystallographica, Section E'
_journal_year     2015
_journal_volume     71
_journal_issue     12
_journal_page_first     m234
_journal_page_last     m235
_journal_paper_category     HM
_journal_paper_doi     10.1107/S2056989015021428
_journal_coeditor_code     IS5430
_publ_contact_author_name     'Leandro Bresolin'
_publ_contact_author_address
;
Escola de Qu\'imica e Alimentos
Universidade Federal do Rio Grande
Av. It\'alia km 08, Campus Carreiros
96203-900 Rio Grande--RS
Brazil
;
_publ_contact_author_email     leandro_bresolin@yahoo.com.br
_publ_contact_author_fax      6E307(5)
_publ_contact_author_phone      6E307(5)
_publ_section_title
;\
Crystal structure of
<i>cis</i>-bis{4-phenyl-1-[(3<i>R</i>)-1,7,7-trimethyl-2-\
oxobicyclo[2.2.1]heptan-3-ylidene]thiosemicarbazidato-\
\k^3^<i>O</i>,<i>N</i>^1^,<i>S</i>}cadmium(II) with
an unknown solvent molecule
;
loop_
    _publ_author_name
    _publ_author_address
    'Nogueira, Vanessa Senna'
;
Escola de Qu\'imica e Alimentos
Universidade Federal do Rio Grande
Av. It\'alia km 08, Campus Carreiros
96203-900 Rio Grande--RS
Brazil
;
    'Bresolin, Leandro'
;
Escola de Qu\'imica e Alimentos
Universidade Federal do Rio Grande
Av. It\'alia km 08, Campus Carreiros
96203-900 Rio Grande--RS
Brazil
;
    'N\"ather, Christian'
;Institut f\"ur Anorganische Chemie
Christian-Albrechts-Universit\"at zu Kiel
Max-Eyth-Strasse 2
D-24118 Kiel
Germany
;
    'Jess, Inke'
;
Institut f\"ur Anorganische Chemie
Christian-Albrechts-Universit\"at zu Kiel
Max-Eyth-Strasse 2
D-24118 Kiel
Germany
;
    'Oliveira, Adriano Bof de'
;
Departamento de Qu\'imica
Universidade Federal de Sergipe
Av. Marechal Rondon s/n, Campus
49100-000 S\~ao Crist\'ov\~ao--SE
Brazil
;
_publ_section_synopsis
;
The reaction between the racemic mixture of the
camphor-4-phenyl-3-thiosemicarbazone derivative and cadmium acetate dihydrate
yields a new Cd^II^ complex, [Cd(C~17~H~20~N~3~OS)~2~]. The ligands act as
<i>ONS</i>-donors forming five-membered metalla-rings in a distorted
octahedral geometry. One of the ligands shows disorder over the camphor entity
(occupancy ratios of 0.7:0.3).
;
