# Supplementary material for: Crystal structure of cis-bis­{4-phenyl-1-[(3R)-1,7,7-tri­methyl-2-oxobi­cyclo­[2.2.1]heptan-3-ylidene]thio­semicarbazidato-κ3 O,N 1,S}cadmium(II) with an unknown solvent mol­ecule
Source: Acta Crystallogr E Crystallogr Commun. 2015 Nov 21;71(Pt 12):m234–5. doi: 10.1107/S2056989015021428 (PMC4719850; doi:10.1107/S2056989015021428)
Supplement: Supplementary file 2 [file e-71-0m234-Isup2.hkl]

# 
# h,k,l, Fc-squared, Fo-squared, sigma(Fo-squared) and status flag 
# 
data_I
_shelx_title ' Cd(Campherderivat)2 at 170 K in P-1 (Adriano20)' 
_shelx_refln_list_code          4 
_shelx_F_calc_maximum      161.67 
_exptl_crystal_F_000       764.00 
_reflns_d_resolution_high  0.7827 
 
loop_ 
 _symmetry_equiv_pos_as_xyz 
 'x, y, z' 
 '-x, -y, -z' 
 
_cell_length_a    10.3613 
_cell_length_b    12.3817 
_cell_length_c    16.5366 
_cell_angle_alpha  68.727 
_cell_angle_beta   72.094 
_cell_angle_gamma  89.892 
 
_shelx_F_squared_multiplier     1.000 
 
loop_ 
 _refln_index_h 
 _refln_index_k 
 _refln_index_l 
 _refln_F_squared_calc 
 _refln_F_squared_meas 
 _refln_F_squared_sigma 
 _refln_observed_status 
   1   0   0    25064.38    28684.72     90.98 o 
   2   0   0     2310.08     2351.22     27.02 o 
   3   0   0      550.59      510.04     13.50 o 
   4   0   0     3673.98     3523.55     28.63 o 
   5   0   0     1850.67     1785.06     21.39 o 
   6   0   0      261.57      295.36      5.65 o 
   7   0   0     1621.13     1596.06     30.80 o 
   8   0   0      366.75      384.96     16.26 o 
   9   0   0        3.93       10.76      4.67 o 
  10   0   0       45.48       56.15      4.88 o 
  11   0   0      397.20      401.62     24.97 o 
  12   0   0       17.68       20.63      5.14 o 
 -12   1   0      190.36      168.88     12.50 o 
 -11   1   0        4.38        7.00      6.06 o 
 -10   1   0       17.64       18.26      4.67 o 
  -9   1   0      844.29      840.61     34.51 o 
  -8   1   0      698.70      724.55     17.65 o 
  -7   1   0      106.51      107.85      5.29 o 
  -6   1   0     3408.18     3383.70     43.00 o 
  -5   1   0     1004.62      836.01     21.51 o 
  -4   1   0        2.20       18.90      5.27 o 
  -3   1   0     1886.59     1861.27     12.78 o 
  -2   1   0    15360.04    16504.79     31.25 o 
  -1   1   0      958.65     1524.24     33.44 o 
   0   1   0     1930.07     2053.47     15.82 o 
   1   1   0     2093.50     1978.90     17.57 o 
   2   1   0     6349.90     6079.35     75.71 o 
   3   1   0     1040.48      858.56     18.43 o 
   4   1   0     2530.84     2548.65     12.75 o 
   5   1   0     3239.20     3047.05     15.33 o 
   6   1   0     3878.23     3979.21     25.68 o 
   7   1   0      170.42      183.80      5.09 o 
   8   1   0      450.63      468.85      5.91 o 
   9   1   0      413.52      409.72     12.42 o 
  10   1   0      399.23      453.23     14.15 o 
  11   1   0        6.67       10.45      5.13 o 
  12   1   0       13.52        5.46      5.27 o 
 -12   2   0       17.95       15.74      4.76 o 
 -11   2   0       27.13       30.55      4.84 o 
 -10   2   0      126.91      122.98      9.40 o 
  -9   2   0      211.58      208.50      5.30 o 
  -8   2   0      426.16      431.87      8.87 o 
  -7   2   0     2200.95     2135.92     38.57 o 
  -6   2   0     1203.37     1205.11     13.06 o 
  -5   2   0     1833.24     1898.73     29.58 o 
  -4   2   0     1660.23     1449.36      7.64 o 
  -3   2   0    17788.88    17650.69     38.49 o 
  -2   2   0     2432.81     2723.88     11.98 o 
  -1   2   0     9861.60    10268.93     44.37 o 
   1   2   0     4566.74     4327.36     53.58 o 
   2   2   0     2717.09     2741.83     21.12 o 
   3   2   0      996.58      959.51     18.11 o 
   4   2   0    15401.76    14989.35     28.18 o 
   5   2   0      923.83      845.08     14.68 o 
   6   2   0      417.41      379.00      5.39 o 
   7   2   0      210.96      205.26      5.71 o 
   8   2   0       18.05       37.05      4.74 o 
   9   2   0       35.77       38.79      4.47 o 
  10   2   0       41.00       45.37      6.05 o 
  11   2   0      215.57      205.31      9.66 o 
  12   2   0       46.36       28.93      6.40 o 
 -12   3   0      117.26      111.27      6.39 o 
 -11   3   0       23.91       24.28      4.82 o 
 -10   3   0        0.15        5.76      4.54 o 
  -9   3   0      542.65      551.96     27.38 o 
  -8   3   0     1584.42     1604.49     39.02 o 
  -7   3   0       33.83       37.69      4.08 o 
  -6   3   0       59.28       69.61      4.63 o 
  -5   3   0     4259.54     4097.36     18.41 o 
  -4   3   0     1994.11     1928.41     12.02 o 
  -3   3   0     2148.76     2156.75     14.89 o 
  -2   3   0    11640.29    11423.66     49.81 o 
  -1   3   0      560.06      564.09     10.27 o 
   0   3   0      286.45      197.56      9.51 o 
   1   3   0     1019.46     1113.92     12.07 o 
   2   3   0     2423.58     2293.26     46.58 o 
   3   3   0     9477.42     8802.41     82.63 o 
   4   3   0      331.15      427.80     12.08 o 
   5   3   0     1547.84     1542.84      9.75 o 
   6   3   0     1761.48     1925.78     31.97 o 
   7   3   0     1587.03     1585.77     30.75 o 
   8   3   0        0.21        6.00      4.42 o 
   9   3   0      734.97      737.50      6.77 o 
  10   3   0      234.32      243.95      5.42 o 
  11   3   0      183.30      180.05      7.17 o 
 -12   4   0       17.94       16.07      5.37 o 
 -11   4   0      164.83      163.99      5.59 o 
 -10   4   0      273.17      305.90     23.75 o 
  -9   4   0       27.00       37.18      4.43 o 
  -8   4   0      261.64      278.07      5.09 o 
  -7   4   0      162.94      166.70      4.79 o 
  -6   4   0     2241.90     2307.68      9.97 o 
  -5   4   0      348.65      312.15      5.35 o 
  -4   4   0     1669.05     1578.11     12.61 o 
  -3   4   0     6808.59     6259.37     16.90 o 
  -2   4   0     3589.64     3481.64     13.75 o 
  -1   4   0      357.33      379.93      8.39 o 
   0   4   0      672.58      629.89      9.58 o 
   1   4   0     8337.75     7739.01     74.99 o 
   2   4   0       65.18       41.40      5.90 o 
   3   4   0      979.22     1020.85     11.32 o 
   4   4   0      369.71      354.81     11.71 o 
   5   4   0     1664.78     1595.35     29.64 o 
   6   4   0      876.00      907.03      6.94 o 
   7   4   0      487.75      497.65     12.33 o 
   8   4   0      677.27      698.74      5.71 o 
   9   4   0      212.64      199.03      6.79 o 
  10   4   0        1.77        2.25      4.23 o 
  11   4   0       63.43       53.84      4.62 o 
 -12   5   0      168.85      135.54      9.69 o 
 -11   5   0      200.29      192.31     19.61 o 
 -10   5   0       59.04       55.77      4.42 o 
  -9   5   0      755.80      815.54     22.53 o 
  -8   5   0      976.76      937.51     12.37 o 
  -7   5   0       58.05       57.39      4.55 o 
  -6   5   0        3.20        3.41      4.61 o 
  -5   5   0     1070.20      996.26      7.44 o 
  -4   5   0     1022.33     1036.88      7.85 o 
  -3   5   0      357.83      305.37      5.85 o 
  -2   5   0      827.63      840.39      7.88 o 
  -1   5   0     7673.44     7107.25     79.42 o 
   0   5   0     2833.41     2652.12     13.86 o 
   1   5   0     1426.76     1490.75     10.56 o 
   2   5   0     1383.95     1306.21     27.58 o 
   3   5   0      331.97      287.37      6.05 o 
   4   5   0      212.21      203.47      5.62 o 
   5   5   0       25.02       27.94      5.25 o 
   6   5   0      606.31      658.97     12.14 o 
   7   5   0     1768.56     1801.84     48.53 o 
   8   5   0      119.14      116.45      5.10 o 
   9   5   0      166.79      177.89      6.28 o 
  10   5   0      173.27      164.61      4.81 o 
  11   5   0      114.48      105.54      5.17 o 
 -12   6   0       46.85       41.43      7.84 o 
 -11   6   0       52.40       49.70      5.38 o 
 -10   6   0      262.89      289.82      5.62 o 
  -9   6   0      156.45      152.36      6.39 o 
  -8   6   0        2.04        5.31      4.42 o 
  -7   6   0      868.03      919.90     13.09 o 
  -6   6   0     1509.53     1473.26     15.11 o 
  -5   6   0      385.56      360.11      6.72 o 
  -4   6   0       94.77       93.75      4.80 o 
  -3   6   0      463.20      482.34      6.14 o 
  -2   6   0     7411.79     7644.27     51.85 o 
  -1   6   0     7264.34     7091.23     64.78 o 
   0   6   0        1.50        8.95      5.69 o 
   1   6   0     3384.51     2995.15     13.77 o 
   2   6   0      342.93      262.61      6.60 o 
   3   6   0        0.37        7.37      5.12 o 
   4   6   0      125.19      131.32      6.28 o 
   5   6   0     1089.82     1016.81     15.37 o 
   6   6   0      100.92      106.93      5.31 o 
   7   6   0      202.17      202.95      5.36 o 
   8   6   0      438.43      439.99      7.65 o 
   9   6   0      154.93      159.82      5.66 o 
  10   6   0      100.28       83.69      4.55 o 
 -11   7   0       28.34       29.09      4.83 o 
 -10   7   0       60.21       62.29      4.83 o 
  -9   7   0        7.11       18.47      4.51 o 
  -8   7   0      416.14      428.89      5.63 o 
  -7   7   0      534.29      546.59      6.23 o 
  -6   7   0      249.79      246.28      5.62 o 
  -5   7   0      654.78      666.42      6.43 o 
  -4   7   0      712.08      725.69      7.06 o 
  -3   7   0      292.78      276.94      5.93 o 
  -2   7   0       13.26       19.54      5.95 o 
  -1   7   0     1026.62      956.59      9.23 o 
   0   7   0      335.13      327.61      6.39 o 
   1   7   0      619.64      601.87      9.67 o 
   2   7   0      369.43      353.27      7.31 o 
   3   7   0     3082.59     3015.91     32.50 o 
   4   7   0     2317.53     2408.41     28.27 o 
   5   7   0       10.19       10.61      5.13 o 
   6   7   0      584.02      553.83     18.73 o 
   7   7   0      157.35      163.21      4.89 o 
   8   7   0      144.35      173.87      5.37 o 
   9   7   0       35.74       35.13      4.27 o 
  10   7   0       79.61       58.41      4.98 o 
 -11   8   0        1.89        3.05      4.34 o 
 -10   8   0       34.26       36.90      4.68 o 
  -9   8   0      146.75      158.51      5.43 o 
  -8   8   0       30.96       47.67      4.58 o 
  -7   8   0      245.12      247.89      4.99 o 
  -6   8   0     1939.29     2046.34     12.94 o 
  -5   8   0     2235.42     2329.22     16.65 o 
  -4   8   0       56.41       58.82      5.06 o 
  -3   8   0     1047.61     1082.36     11.59 o 
  -2   8   0     1073.35     1078.38     21.39 o 
  -1   8   0      280.78      292.02      9.25 o 
   0   8   0      158.86      163.98      5.56 o 
   1   8   0      342.79      351.64     12.34 o 
   2   8   0     2869.19     2722.40     41.39 o 
   3   8   0      806.16      752.48     12.23 o 
   4   8   0      144.65      150.24      5.99 o 
   5   8   0     1198.97     1170.06     18.71 o 
   6   8   0        7.56        8.22      4.95 o 
   7   8   0       22.00       28.08      5.43 o 
   8   8   0      190.27      196.74      7.55 o 
   9   8   0      174.32      150.72      5.01 o 
 -10   9   0       49.77       43.07      5.28 o 
  -9   9   0        0.02        4.44      4.59 o 
  -8   9   0       64.20       66.59      4.51 o 
  -7   9   0      481.92      501.26      7.75 o 
  -6   9   0       60.25       68.77      4.84 o 
  -5   9   0       39.14       43.25      4.98 o 
  -4   9   0      843.44      939.55     12.00 o 
  -3   9   0     1410.35     1509.77     28.34 o 
  -2   9   0      110.23      111.20      9.70 o 
  -1   9   0     1683.26     1769.04     10.42 o 
   0   9   0     1488.02     1479.81     24.63 o 
   1   9   0      920.09      948.74      8.39 o 
   2   9   0       66.65       73.22      6.57 o 
   3   9   0      811.76      806.64      9.21 o 
   4   9   0     1071.48     1136.28     27.71 o 
   5   9   0      253.70      279.48      6.32 o 
   6   9   0        4.13       10.63      4.96 o 
   7   9   0      168.34      153.26      5.82 o 
   8   9   0      339.55      287.92     16.79 o 
 -10  10   0       87.60       69.31      5.37 o 
  -9  10   0      287.85      266.82      6.57 o 
  -8  10   0        2.37        7.50      4.58 o 
  -7  10   0        0.19        4.22      4.33 o 
  -6  10   0       60.52       65.94      4.82 o 
  -5  10   0      932.57     1007.81     20.06 o 
  -4  10   0      591.67      667.23     11.54 o 
  -3  10   0      223.09      245.99      6.94 o 
  -2  10   0      416.64      431.96      7.46 o 
  -1  10   0     1270.68     1307.13      9.16 o 
   0  10   0        6.84        4.95      5.90 o 
   1  10   0      101.22      124.29      6.79 o 
   2  10   0      557.28      585.29     10.16 o 
   3  10   0      158.74      168.52      6.79 o 
   4  10   0      118.88      119.26      5.99 o 
   5  10   0       88.15       87.45      6.47 o 
   6  10   0      428.55      419.82     21.56 o 
   7  10   0       87.92       81.31      6.39 o 
   8  10   0       62.60       56.74      6.22 o 
  -9  11   0       23.62       24.43      5.42 o 
  -8  11   0      121.20      118.91      5.60 o 
  -7  11   0      187.55      189.36      5.77 o 
  -6  11   0       95.94      106.47      5.37 o 
  -5  11   0        7.55       14.77      5.42 o 
  -4  11   0       59.17       76.05      6.84 o 
  -3  11   0      488.04      521.87      8.07 o 
  -2  11   0       15.04       27.18      5.40 o 
  -1  11   0       78.09       81.21      6.62 o 
   0  11   0     1100.82     1174.17     31.69 o 
   1  11   0      512.10      509.20     10.38 o 
   2  11   0       63.68       53.31      7.59 o 
   3  11   0      451.38      463.87      9.91 o 
   4  11   0      460.20      427.04      8.05 o 
   5  11   0      477.54      449.28     11.68 o 
   6  11   0       27.75       17.91      5.86 o 
   7  11   0       45.22       30.03      6.06 o 
  -8  12   0      236.33      197.88      8.24 o 
  -7  12   0       77.53       64.61      5.49 o 
  -6  12   0      210.65      212.66      6.24 o 
  -5  12   0      197.57      222.71     15.54 o 
  -4  12   0        9.40       13.71      6.16 o 
  -3  12   0       95.19       99.72      7.38 o 
  -2  12   0       29.40       23.40      5.50 o 
  -1  12   0      981.02     1059.50      8.94 o 
   0  12   0      230.65      239.34     12.90 o 
   1  12   0      101.33      115.88     10.02 o 
   2  12   0      203.48      206.86      8.86 o 
   3  12   0      138.48      141.87     10.18 o 
   4  12   0       16.04       14.67      7.70 o 
   5  12   0       54.98       58.83      6.67 o 
  -7  13   0      140.79      113.69      6.40 o 
  -6  13   0      228.11      212.19     13.04 o 
  -5  13   0       51.26       50.87      6.67 o 
  -4  13   0       86.37       98.78      6.81 o 
  -3  13   0      181.68      197.77      6.51 o 
  -2  13   0      145.37      156.70     13.64 o 
  -1  13   0        3.12        7.96      5.35 o 
   0  13   0       87.84       84.27      8.77 o 
   1  13   0       99.04       99.88      8.42 o 
   2  13   0      203.13      160.20      9.04 o 
   3  13   0        0.54       11.61      8.01 o 
  -5  14   0       23.13       17.81      9.78 o 
  -4  14   0      165.78      153.90      8.33 o 
  -3  14   0        5.55       11.37      5.82 o 
  -2  14   0      254.11      237.97      7.69 o 
  -1  14   0      107.27       81.73      7.00 o 
   0  14   0       21.39       16.05      8.33 o 
   1  14   0        1.31        4.55      8.37 o 
   2  14   0       35.58       25.22      8.06 o 
  -1 -14   1       27.10       17.34     10.38 o 
   0 -14   1        8.82       10.87     10.36 o 
   1 -14   1        1.95        2.23      8.50 o 
   2 -14   1       25.01       12.17      8.88 o 
   3 -14   1      251.16      207.39      7.92 o 
   4 -14   1      158.55      146.17     10.95 o 
  -3 -13   1      236.51      146.70      9.38 o 
  -2 -13   1      259.27      192.13     10.18 o 
  -1 -13   1        2.25        7.99      7.92 o 
   0 -13   1        0.99        2.95      7.86 o 
   1 -13   1       51.54       53.95      8.75 o 
   2 -13   1      181.23      196.35     10.68 o 
   3 -13   1        5.79        6.62      6.27 o 
   4 -13   1       19.95       16.37      6.97 o 
   5 -13   1      107.09       92.33      7.27 o 
   6 -13   1      213.73      195.96      7.98 o 
   7 -13   1        2.11        6.70      6.81 o 
  -5 -12   1       37.10       33.85      9.43 o 
  -4 -12   1      390.83      241.50     11.21 o 
  -3 -12   1      139.46      111.69      8.68 o 
  -2 -12   1       11.59       13.97      7.23 o 
  -1 -12   1      102.57       99.74      8.53 o 
   0 -12   1      297.90      329.82     11.27 o 
   1 -12   1       48.37       61.00      7.05 o 
   2 -12   1      419.25      423.52      8.39 o 
   3 -12   1      209.12      216.83      6.66 o 
   4 -12   1      382.89      393.04     10.11 o 
   5 -12   1       74.37       77.55      6.69 o 
   6 -12   1        7.32        7.07      5.58 o 
   7 -12   1      413.30      366.73      8.00 o 
   8 -12   1      115.13       99.32      6.17 o 
  -6 -11   1      252.99      179.29     21.99 o 
  -5 -11   1      319.39      270.17     11.00 o 
  -4 -11   1       87.72       73.93      7.26 o 
  -3 -11   1       51.16       50.90      7.59 o 
  -2 -11   1       99.90      109.27      8.51 o 
  -1 -11   1      992.70     1043.50     12.71 o 
   0 -11   1        5.15        8.06      7.79 o 
   1 -11   1      568.18      648.83     14.63 o 
   2 -11   1      385.53      427.34     14.93 o 
   3 -11   1      110.72      122.25      5.96 o 
   4 -11   1        9.86       15.98      6.04 o 
   5 -11   1      214.68      219.87      6.18 o 
   6 -11   1      198.79      211.03      6.01 o 
   7 -11   1       26.59       31.83      5.05 o 
   8 -11   1       15.06       10.45      5.16 o 
   9 -11   1      103.39       82.74      5.74 o 
  -7 -10   1      246.54      197.13      7.19 o 
  -6 -10   1       65.31       65.29      5.51 o 
  -5 -10   1       91.03       96.10      5.87 o 
  -4 -10   1       11.34       17.55      5.70 o 
  -3 -10   1        0.95        5.62      6.74 o 
  -2 -10   1       33.55       33.60      6.94 o 
  -1 -10   1      361.07      360.62      8.93 o 
   0 -10   1      833.61      917.54     15.72 o 
   1 -10   1     1225.80     1343.58     10.05 o 
   2 -10   1       19.07       15.15      5.83 o 
   3 -10   1      288.35      310.23     16.26 o 
   4 -10   1      263.33      290.28      6.27 o 
   5 -10   1        1.83        2.96      5.28 o 
   6 -10   1       96.36      113.64      5.33 o 
   7 -10   1      191.50      195.71      5.60 o 
   8 -10   1       88.43       78.66      5.25 o 
   9 -10   1       55.01       47.03      5.76 o 
  10 -10   1        7.87        9.86      5.39 o 
  -8  -9   1      177.80      149.96      6.25 o 
  -7  -9   1        9.19        9.72      5.63 o 
  -6  -9   1      386.49      365.57      7.36 o 
  -5  -9   1      518.49      502.80     14.06 o 
  -4  -9   1      577.04      565.31      7.92 o 
  -3  -9   1        6.19        8.01      5.20 o 
  -2  -9   1     1197.95     1197.12     52.28 o 
  -1  -9   1     1247.97     1283.70     12.84 o 
   0  -9   1       80.70       88.55      6.25 o 
   1  -9   1      103.09      118.70      5.85 o 
   2  -9   1      632.71      687.14     19.18 o 
   3  -9   1     1048.38     1093.81      9.57 o 
   4  -9   1       72.85       83.35      5.71 o 
   5  -9   1     2233.05     2321.88     24.09 o 
   6  -9   1      436.63      456.11      5.79 o 
   7  -9   1       44.20       47.02      4.83 o 
   8  -9   1       16.46       20.25      4.75 o 
   9  -9   1      134.88      120.33      5.04 o 
  10  -9   1      159.72      145.95     12.75 o 
  -9  -8   1       15.18       10.46      4.61 o 
  -8  -8   1       98.98       93.53      4.57 o 
  -7  -8   1      242.02      248.70      6.04 o 
  -6  -8   1      305.61      313.73     11.26 o 
  -5  -8   1      250.50      248.87      5.93 o 
  -4  -8   1      300.03      290.85      6.10 o 
  -3  -8   1     1151.68     1120.44     18.02 o 
  -2  -8   1      296.54      302.25      7.45 o 
  -1  -8   1      439.71      400.96      9.27 o 
   0  -8   1      222.65      224.47      6.64 o 
   1  -8   1      687.47      718.59      8.33 o 
   2  -8   1      926.18      906.68     11.41 o 
   3  -8   1       28.15       40.71      5.38 o 
   4  -8   1     1552.05     1556.00     15.84 o 
   5  -8   1     1690.46     1714.48     20.33 o 
   6  -8   1      273.38      284.65      5.78 o 
   7  -8   1       60.11       68.04      4.79 o 
   8  -8   1       78.54       78.70      5.00 o 
   9  -8   1        1.00        1.84      4.48 o 
  10  -8   1        2.84        2.99      4.64 o 
  11  -8   1       14.81        9.99      5.25 o 
  -9  -7   1      194.29      175.16      4.98 o 
  -8  -7   1      285.18      276.17      5.85 o 
  -7  -7   1      103.55       88.20      5.02 o 
  -6  -7   1        2.63        3.41      4.55 o 
  -5  -7   1      944.36      865.75     13.83 o 
  -4  -7   1     1461.11     1495.65     18.81 o 
  -3  -7   1        8.38       18.91      5.30 o 
  -2  -7   1     2046.97     2059.29     14.58 o 
  -1  -7   1     1404.50     1367.34     14.03 o 
   0  -7   1      172.31      181.46      6.15 o 
   1  -7   1        0.12        3.55      6.10 o 
   2  -7   1      834.83      740.66      8.87 o 
   3  -7   1      546.73      515.26      7.13 o 
   4  -7   1       65.44       67.47      4.95 o 
   5  -7   1       44.69       38.13      5.00 o 
   6  -7   1      217.55      205.39      5.46 o 
   7  -7   1      145.72      164.67      5.26 o 
   8  -7   1      144.83      141.87      4.94 o 
   9  -7   1      676.81      688.54     25.47 o 
  10  -7   1      259.88      261.62     13.49 o 
  11  -7   1        0.64        8.17      4.68 o 
 -10  -6   1      289.44      253.98      7.08 o 
  -9  -6   1        9.40       12.53      4.09 o 
  -8  -6   1       23.15       24.91      4.18 o 
  -7  -6   1      247.58      246.78      6.38 o 
  -6  -6   1      573.36      586.23     15.42 o 
  -5  -6   1      518.13      537.57      6.84 o 
  -4  -6   1      350.72      342.03     12.92 o 
  -3  -6   1     1944.36     1966.21     10.47 o 
  -2  -6   1     1498.00     1444.30     13.57 o 
  -1  -6   1      726.65      752.06     13.52 o 
   0  -6   1      476.62      403.44      7.00 o 
   1  -6   1     5178.91     5019.43     63.47 o 
   2  -6   1      556.69      547.33     10.18 o 
   3  -6   1      438.90      390.40      6.37 o 
   4  -6   1      241.11      259.52      5.63 o 
   5  -6   1      797.07      751.71      9.15 o 
   6  -6   1     1309.98     1322.05      9.57 o 
   7  -6   1       43.76       66.13      4.59 o 
   8  -6   1      878.88      893.19     20.36 o 
   9  -6   1      326.29      327.66      5.54 o 
  10  -6   1        0.25        5.73      4.59 o 
  11  -6   1       45.43       41.75      5.50 o 
  12  -6   1      163.92      127.86      6.11 o 
 -10  -5   1        0.42        3.17      4.30 o 
  -9  -5   1      108.74      102.02      5.77 o 
  -8  -5   1      645.44      663.14     15.07 o 
  -7  -5   1      536.01      557.81     11.72 o 
  -6  -5   1        1.17        7.47      4.93 o 
  -5  -5   1      679.59      660.33     16.82 o 
  -4  -5   1       44.75       44.86      5.05 o 
  -3  -5   1      453.24      438.25      7.24 o 
  -2  -5   1      821.09      761.60      9.39 o 
  -1  -5   1     3082.93     2687.01     31.04 o 
   0  -5   1     6940.16     7145.50     19.83 o 
   1  -5   1        1.13        4.16      7.05 o 
   2  -5   1     2687.73     2544.41     12.41 o 
   3  -5   1     1572.51     1290.31      9.02 o 
   4  -5   1      137.57      124.86      4.99 o 
   5  -5   1       29.70       47.91      4.54 o 
   6  -5   1      576.99      569.44      6.51 o 
   7  -5   1      422.17      428.50      6.57 o 
   8  -5   1       47.75       40.82      4.71 o 
   9  -5   1        3.33        8.28      4.54 o 
  10  -5   1      239.54      266.33     14.11 o 
  11  -5   1      360.73      362.74     13.86 o 
  12  -5   1        1.82        7.67      5.55 o 
 -11  -4   1       15.32       19.05      4.21 o 
 -10  -4   1      107.98       96.01      4.40 o 
  -9  -4   1      174.27      174.01      4.87 o 
  -8  -4   1       53.83       68.94      3.99 o 
  -7  -4   1     1076.72     1081.89     16.85 o 
  -6  -4   1     1248.44     1278.40     24.18 o 
  -5  -4   1      125.44      135.60      5.41 o 
  -4  -4   1     1214.02     1230.08     15.56 o 
  -3  -4   1     1633.66     1660.32     11.32 o 
  -2  -4   1     2745.46     2851.85     25.66 o 
  -1  -4   1     3594.54     3517.12     30.12 o 
   0  -4   1      118.77      131.29      7.24 o 
   1  -4   1     3233.47     3013.10     16.12 o 
   2  -4   1     3920.95     3767.77     19.19 o 
   3  -4   1     3452.24     3421.59     13.98 o 
   4  -4   1       48.50       58.56      5.56 o 
   5  -4   1     2073.81     2016.31      9.52 o 
   6  -4   1      430.54      463.54      5.58 o 
   7  -4   1      329.82      296.20      5.37 o 
   8  -4   1       91.04       96.70      5.06 o 
   9  -4   1      535.05      565.23      7.72 o 
  10  -4   1      134.20      143.68      6.36 o 
  11  -4   1       10.10       11.37      4.85 o 
  12  -4   1      179.13      153.00     18.57 o 
 -11  -3   1      125.82       99.29      4.53 o 
 -10  -3   1       50.84       46.40      4.69 o 
  -9  -3   1       18.25       18.69      4.81 o 
  -8  -3   1      143.52      171.66      6.35 o 
  -7  -3   1     1825.27     1795.46     37.65 o 
  -6  -3   1      200.02      202.51      6.06 o 
  -5  -3   1      944.53      967.35     14.23 o 
  -4  -3   1     2914.58     2866.39     14.44 o 
  -3  -3   1    12889.52    13114.11     41.96 o 
  -2  -3   1      236.17      200.85      6.65 o 
  -1  -3   1     3230.05     3254.18     52.92 o 
   0  -3   1      315.20      285.84     13.66 o 
   1  -3   1      983.89      840.37     10.09 o 
   2  -3   1      357.65      351.66      8.52 o 
   3  -3   1     5816.17     5486.96     22.17 o 
   4  -3   1    12385.78    12220.15     60.26 o 
   5  -3   1       51.70       74.27      5.21 o 
   6  -3   1     2454.86     2425.96     17.93 o 
   7  -3   1      451.32      474.05      8.20 o 
   8  -3   1      542.64      590.56     11.39 o 
   9  -3   1        1.27        3.86      4.89 o 
  10  -3   1      145.87      145.78      5.50 o 
  11  -3   1      188.11      206.29      8.29 o 
  12  -3   1        7.73       11.05      4.94 o 
 -11  -2   1        0.46        9.02      4.54 o 
 -10  -2   1       72.91       72.68      4.73 o 
  -9  -2   1      455.86      493.25     11.17 o 
  -8  -2   1       41.88       47.89      4.37 o 
  -7  -2   1      556.21      594.04     15.90 o 
  -6  -2   1       56.10       59.13      4.89 o 
  -5  -2   1     4127.54     4103.81     31.21 o 
  -4  -2   1     3469.00     3311.91     18.64 o 
  -3  -2   1     2256.29     2160.79     20.80 o 
  -2  -2   1     1636.66     1495.60     13.42 o 
  -1  -2   1      269.70      258.30     12.88 o 
   0  -2   1      737.88      853.00     19.18 o 
   1  -2   1      254.73      294.06      8.97 o 
   2  -2   1     8262.16     8588.10     28.45 o 
   4  -2   1      886.26      701.57      8.47 o 
   5  -2   1      545.04      723.72      6.61 o 
   6  -2   1      932.32      914.57     13.75 o 
   7  -2   1       31.12       46.96      5.35 o 
   8  -2   1     1093.68     1144.73     31.91 o 
   9  -2   1     1279.42     1315.76     49.71 o 
  10  -2   1       88.49       98.92      4.93 o 
  11  -2   1        0.71        7.18      4.69 o 
  12  -2   1        5.99       14.56      4.93 o 
 -12  -1   1       25.87       14.73      6.22 o 
 -11  -1   1      224.51      217.32      5.46 o 
 -10  -1   1      393.23      437.64     14.20 o 
  -9  -1   1        5.92       18.00      4.36 o 
  -8  -1   1      110.89      105.61      4.88 o 
  -7  -1   1      227.33      190.86      5.15 o 
  -6  -1   1     1024.77     1040.61     11.11 o 
  -5  -1   1      278.22      264.57      5.98 o 
  -4  -1   1     4378.71     4332.46     17.38 o 
  -3  -1   1     5984.50     6029.55     17.77 o 
  -2  -1   1     1447.74     1455.84     19.08 o 
  -1  -1   1     3623.56     3539.45     80.94 o 
   1  -1   1    21119.48    22875.84     88.53 o 
   2  -1   1     5087.84     5705.54     73.91 o 
   3  -1   1     2066.76     2074.91     26.23 o 
   4  -1   1     1345.54     1277.35     11.18 o 
   5  -1   1     1119.56     1010.28      8.01 o 
   6  -1   1      560.79      582.33     10.33 o 
   7  -1   1     2424.66     2398.88     52.72 o 
   8  -1   1     2541.77     2620.87     55.51 o 
   9  -1   1        3.15        8.43      4.84 o 
  10  -1   1      278.76      289.67      7.07 o 
  11  -1   1       32.32       28.49      4.66 o 
  12  -1   1       77.96       81.15      5.29 o 
 -12   0   1      106.72       63.75     21.07 o 
 -11   0   1      233.43      212.28      9.32 o 
 -10   0   1      328.06      337.83     13.12 o 
  -9   0   1      459.70      469.09     22.27 o 
  -8   0   1       33.44       49.78      6.41 o 
  -7   0   1       34.35       41.25      4.70 o 
  -6   0   1     1691.16     1672.99     26.42 o 
  -5   0   1     3575.76     3329.30     42.18 o 
  -4   0   1     3344.11     3431.47     15.30 o 
  -3   0   1      456.76      448.81      7.68 o 
  -2   0   1     4827.48     5189.29     59.70 o 
  -1   0   1     1327.24     1483.14     22.37 o 
   0   0   1    12717.10    14221.43     49.43 o 
   1   0   1    22295.94    24497.41    117.01 o 
   2   0   1    10075.92    10110.36    119.63 o 
   3   0   1      540.53      503.07     13.25 o 
   4   0   1     2504.86     2494.95     23.35 o 
   5   0   1      263.68      353.41      5.91 o 
   6   0   1     4157.24     3964.60     55.53 o 
   7   0   1     2336.41     2295.31     63.80 o 
   8   0   1       44.09       63.36      4.93 o 
   9   0   1      302.75      295.07      7.97 o 
  10   0   1      417.13      473.36     15.96 o 
  11   0   1       71.33       80.05      6.68 o 
  12   0   1       80.37       90.02      5.16 o 
 -12   1   1        0.01        4.49      4.67 o 
 -11   1   1      112.86      111.12      5.93 o 
 -10   1   1       99.78      115.26      4.74 o 
  -9   1   1      188.40      198.25      4.98 o 
  -8   1   1      488.19      495.91     22.00 o 
  -7   1   1     3008.56     2956.27     62.02 o 
  -6   1   1     3318.24     3383.88     62.39 o 
  -5   1   1       17.21       42.92      4.30 o 
  -4   1   1     1338.09     1307.42     12.42 o 
  -3   1   1       62.30      118.45      5.43 o 
  -1   1   1       45.70       76.79     13.52 o 
   0   1   1    26136.70    31807.44    455.40 o 
   1   1   1     2318.30     2405.26     37.65 o 
   2   1   1        2.09        0.79     11.59 o 
   3   1   1       17.92       26.49      8.25 o 
   4   1   1     8190.12     8123.74     82.64 o 
   5   1   1     1886.63     1745.19     14.34 o 
   6   1   1      275.53      258.20      5.73 o 
   7   1   1      529.28      563.59      6.33 o 
   8   1   1       30.66       32.04      9.42 o 
   9   1   1      344.85      384.75     10.74 o 
  10   1   1        1.04        7.06      4.50 o 
  11   1   1      157.51      164.87      5.82 o 
  12   1   1      134.30      124.13      6.48 o 
 -12   2   1      116.24      107.12      5.48 o 
 -11   2   1       17.64       23.31      5.85 o 
 -10   2   1        2.09       10.19      4.41 o 
  -9   2   1       99.55       80.30      4.99 o 
  -8   2   1     1503.20     1589.15     54.61 o 
  -7   2   1      891.18      912.03     22.86 o 
  -6   2   1     1222.81     1206.81     38.64 o 
  -5   2   1     1879.26     1768.56     23.47 o 
  -4   2   1      610.59      644.83      6.81 o 
  -3   2   1      148.64      135.37      6.17 o 
  -2   2   1     9727.16     9781.35     70.73 o 
  -1   2   1       88.51      140.92     11.16 o 
   0   2   1     1975.18     1884.25     21.07 o 
   1   2   1      298.78      188.96      9.29 o 
   2   2   1     2018.45     1831.37     34.60 o 
   3   2   1     5610.78     5559.45     91.49 o 
   4   2   1     1409.58     1342.80     10.68 o 
   5   2   1     3704.89     3710.75     13.80 o 
   6   2   1     2674.93     2546.88     28.49 o 
   7   2   1      403.18      404.94      7.44 o 
   8   2   1        0.07        6.45      6.47 o 
   9   2   1      197.80      194.21      5.62 o 
  10   2   1      386.48      417.81     14.37 o 
  11   2   1      155.30      154.15      6.15 o 
  12   2   1        2.87        7.36      4.10 o 
 -12   3   1        0.77       12.06      5.00 o 
 -11   3   1       45.11       62.45      8.69 o 
 -10   3   1       72.07       74.41      4.83 o 
  -9   3   1      117.16      111.06      4.99 o 
  -8   3   1       24.42       21.68      5.14 o 
  -7   3   1     1322.94     1397.52     30.71 o 
  -6   3   1     2131.17     2167.67     38.32 o 
  -5   3   1      904.70      949.86      9.94 o 
  -4   3   1     1337.87     1400.52      8.57 o 
  -3   3   1     7427.07     7033.04     51.19 o 
  -2   3   1     2820.40     2653.19     11.61 o 
  -1   3   1     6048.17     6207.58     29.53 o 
   0   3   1       20.16       36.02      8.12 o 
   1   3   1     1044.04      890.19     11.59 o 
   2   3   1     4778.38     4486.42     21.51 o 
   3   3   1      196.41      231.25      6.58 o 
   4   3   1     5639.42     5208.57     51.16 o 
   5   3   1     2180.76     1890.26     16.19 o 
   6   3   1      420.89      407.08      5.60 o 
   7   3   1      176.23      185.11      5.25 o 
   8   3   1      415.04      429.30      6.63 o 
   9   3   1      893.70      955.00     19.57 o 
  10   3   1       56.33       65.82      4.39 o 
  11   3   1       21.34       17.93      4.26 o 
  12   3   1       16.31       12.48      4.58 o 
 -12   4   1       88.93       68.96      5.67 o 
 -11   4   1      114.53      127.26     12.40 o 
 -10   4   1       28.96       45.59      4.74 o 
  -9   4   1      460.10      445.52     11.70 o 
  -8   4   1      975.72     1027.39     23.34 o 
  -7   4   1        6.71       16.63      4.89 o 
  -6   4   1      465.67      517.95      7.35 o 
  -5   4   1      382.31      401.66      5.81 o 
  -4   4   1     5403.95     5382.51     13.18 o 
  -3   4   1     1328.42     1243.63      8.18 o 
  -2   4   1      425.86      386.90      6.50 o 
  -1   4   1     5186.67     4696.62     19.68 o 
   0   4   1     1425.91     1475.85     10.67 o 
   1   4   1        2.93        6.22      5.87 o 
   2   4   1     1504.02     1449.97     14.12 o 
   3   4   1     4481.89     4026.01     42.97 o 
   4   4   1     1197.53     1149.67      8.88 o 
   5   4   1       28.49       39.35      4.58 o 
   6   4   1       36.69       39.48      5.09 o 
   7   4   1     2177.58     2249.26     21.64 o 
   8   4   1      326.52      365.13     10.08 o 
   9   4   1      223.80      237.42      4.71 o 
  10   4   1      214.32      206.77      5.09 o 
  11   4   1       33.46       34.40      4.09 o 
 -12   5   1       94.07       92.49      6.01 o 
 -11   5   1       33.36       24.47      4.92 o 
 -10   5   1      660.41      685.88     18.14 o 
  -9   5   1      108.81      119.02      5.76 o 
  -8   5   1        3.94       10.73      4.27 o 
  -7   5   1      216.76      238.11      7.30 o 
  -6   5   1      840.23      861.62      6.42 o 
  -5   5   1      269.22      253.42      5.40 o 
  -4   5   1       18.97       22.14      4.67 o 
  -3   5   1     1738.30     1580.48      9.72 o 
  -2   5   1     5227.55     5312.64     24.66 o 
  -1   5   1     4192.75     4014.86     23.48 o 
   0   5   1       97.68      126.28      5.70 o 
   1   5   1     8699.88     7799.21     58.67 o 
   2   5   1     1237.85     1093.42     20.89 o 
   3   5   1      113.40      101.27      5.41 o 
   4   5   1       19.19       29.13      5.09 o 
   5   5   1     1178.33     1100.70      7.94 o 
   6   5   1     1637.10     1639.39     20.66 o 
   7   5   1       16.04       15.47      4.80 o 
   8   5   1      633.33      649.15     10.03 o 
   9   5   1      550.34      548.01     12.85 o 
  10   5   1       22.81       19.76      4.11 o 
  11   5   1       20.13       17.59      4.49 o 
 -11   6   1      197.96      176.10      7.78 o 
 -10   6   1       38.01       48.22      4.70 o 
  -9   6   1       90.99       94.41      5.04 o 
  -8   6   1     1036.57     1139.24     25.35 o 
  -7   6   1      689.96      726.75     13.15 o 
  -6   6   1      291.62      314.49      5.59 o 
  -5   6   1      106.88      109.19      5.04 o 
  -4   6   1     1371.77     1423.57      7.72 o 
  -3   6   1     2024.68     1912.91      9.63 o 
  -2   6   1     1235.65     1224.54      8.27 o 
  -1   6   1      124.07       77.22      5.29 o 
   0   6   1     2531.29     2357.42     10.69 o 
   1   6   1      770.74      755.18      7.10 o 
   2   6   1      777.51      614.81      7.57 o 
   3   6   1     3619.24     3280.32     33.89 o 
   4   6   1     1592.58     1650.52     16.61 o 
   5   6   1      598.19      592.31     15.68 o 
   6   6   1        8.82       12.93      4.73 o 
   7   6   1      705.38      743.24     25.56 o 
   8   6   1      270.14      279.42      9.66 o 
   9   6   1        1.65        5.61      4.23 o 
  10   6   1       66.90       57.60      4.27 o 
  11   6   1      190.33      152.18     10.56 o 
 -11   7   1        0.57        2.99      4.26 o 
 -10   7   1       95.33       97.62      4.68 o 
  -9   7   1      299.75      307.17      5.88 o 
  -8   7   1      626.45      704.64     10.60 o 
  -7   7   1       10.37        7.31      4.11 o 
  -6   7   1     1670.55     1789.95     34.18 o 
  -5   7   1     1018.78     1094.85      7.48 o 
  -4   7   1       40.32       32.22      4.87 o 
  -3   7   1      323.86      343.51      5.93 o 
  -2   7   1      713.81      731.54      8.21 o 
  -1   7   1     3773.87     3627.34     22.82 o 
   0   7   1       17.22       18.68      5.94 o 
   1   7   1     1838.38     1754.88     14.53 o 
   2   7   1     2064.03     2005.70     11.69 o 
   3   7   1     1589.53     1492.81      9.44 o 
   4   7   1       63.40       59.44      5.42 o 
   5   7   1     1739.75     1750.47     25.56 o 
   6   7   1      303.78      330.78      6.22 o 
   7   7   1      112.24      110.16      8.25 o 
   8   7   1      104.10      101.50      5.10 o 
   9   7   1       40.53       46.86      4.72 o 
  10   7   1      195.32      170.31      4.96 o 
 -11   8   1       30.75       23.41      4.97 o 
 -10   8   1        8.31        6.47      4.70 o 
  -9   8   1       73.30       67.86      5.01 o 
  -8   8   1      134.36      150.26      4.99 o 
  -7   8   1      825.93      943.34     15.27 o 
  -6   8   1      283.55      299.12      5.89 o 
  -5   8   1      253.21      280.39      5.28 o 
  -4   8   1      911.24      929.35     10.36 o 
  -3   8   1     2195.58     2098.23     25.80 o 
  -2   8   1       61.88       58.82      5.23 o 
  -1   8   1      618.78      660.47      7.56 o 
   0   8   1     1468.74     1443.26      9.53 o 
   1   8   1     2827.49     2916.81     38.68 o 
   2   8   1     1097.56     1122.69     21.13 o 
   3   8   1      639.59      636.10      7.89 o 
   4   8   1     1822.51     1825.25     30.93 o 
   5   8   1      851.52      849.59     22.58 o 
   6   8   1      509.93      477.22      7.72 o 
   7   8   1      218.77      205.24      6.32 o 
   8   8   1      302.01      256.87      5.68 o 
   9   8   1      100.18       83.80      6.12 o 
  10   8   1       22.04       16.17      4.98 o 
 -10   9   1       43.90       36.55      4.97 o 
  -9   9   1      204.70      211.70      5.28 o 
  -8   9   1      197.38      209.93      5.37 o 
  -7   9   1       12.72       23.88      4.47 o 
  -6   9   1      630.46      682.78      6.22 o 
  -5   9   1     1995.99     2098.48     23.64 o 
  -4   9   1     1756.02     1832.24     13.80 o 
  -3   9   1        6.40       14.33      4.75 o 
  -2   9   1     1816.10     1899.78     20.52 o 
  -1   9   1     1255.49     1305.74      9.60 o 
   0   9   1        7.99       10.47      5.65 o 
   1   9   1      366.66      357.14     10.76 o 
   2   9   1      146.19      162.98      5.20 o 
   3   9   1     1200.65     1182.90     34.71 o 
   4   9   1        0.10        4.20      5.34 o 
   5   9   1      279.81      312.14      6.13 o 
   6   9   1      193.64      221.37      5.71 o 
   7   9   1      195.51      206.13      6.43 o 
   8   9   1        0.86        4.71      4.61 o 
   9   9   1      106.22       95.41      5.45 o 
 -10  10   1       94.52       77.62      5.65 o 
  -9  10   1       15.08       12.79      4.56 o 
  -8  10   1      197.34      197.30      5.23 o 
  -7  10   1       65.30       64.39      4.96 o 
  -6  10   1       69.51       74.62      5.12 o 
  -5  10   1      335.51      355.50      6.28 o 
  -4  10   1       34.53       41.15      5.34 o 
  -3  10   1     2203.84     2253.57     44.54 o 
  -2  10   1      468.32      467.77      7.70 o 
  -1  10   1      314.69      350.49     15.34 o 
   0  10   1     1224.63     1331.86      9.71 o 
   1  10   1     1094.56     1145.75     26.46 o 
   2  10   1      896.70      916.02     38.25 o 
   3  10   1      287.84      321.41      7.08 o 
   4  10   1       62.79       64.60      5.58 o 
   5  10   1      112.97      112.02      5.78 o 
   6  10   1       78.41       93.12      5.34 o 
   7  10   1       61.95       60.04      5.49 o 
   8  10   1      322.29      243.88     11.16 o 
  -9  11   1      259.00      222.51      6.33 o 
  -8  11   1      106.24       97.65      5.23 o 
  -7  11   1       10.25        8.27      5.08 o 
  -6  11   1       27.33       29.85      5.14 o 
  -5  11   1      392.85      408.42     13.71 o 
  -4  11   1       80.35       92.65      5.51 o 
  -3  11   1        0.34        7.35      5.76 o 
  -2  11   1      503.07      510.30     17.13 o 
  -1  11   1      444.41      466.61      7.52 o 
   0  11   1     1051.91     1138.77     36.12 o 
   1  11   1      233.65      244.91      6.88 o 
   2  11   1      758.82      741.37     11.10 o 
   3  11   1      112.28      121.21      7.46 o 
   4  11   1        9.75        8.15      5.81 o 
   5  11   1        0.59        1.49      5.42 o 
   6  11   1      231.21      225.89      6.80 o 
   7  11   1      138.38      130.41      6.24 o 
  -8  12   1        0.08        2.41      5.46 o 
  -7  12   1      124.54      114.13      5.63 o 
  -6  12   1      256.33      256.66      6.21 o 
  -5  12   1        1.85       10.79      5.49 o 
  -4  12   1      445.21      494.49     25.40 o 
  -3  12   1      377.48      404.30     10.34 o 
  -2  12   1      211.18      233.79      6.92 o 
  -1  12   1      411.83      458.58      8.15 o 
   0  12   1      188.05      178.25      6.83 o 
   1  12   1      876.31      879.90     35.76 o 
   2  12   1      378.79      328.76      9.58 o 
   3  12   1        0.83        3.82      9.15 o 
   4  12   1      187.31      170.97      8.27 o 
   5  12   1      174.01      131.82      7.03 o 
   6  12   1      104.24       88.91     14.92 o 
  -7  13   1      174.49      143.04      6.57 o 
  -6  13   1        0.11        0.47      5.94 o 
  -5  13   1      332.10      343.51      8.01 o 
  -4  13   1       11.67       20.08      5.94 o 
  -3  13   1       24.95       25.83      6.20 o 
  -2  13   1       37.34       39.50      7.01 o 
  -1  13   1      237.87      266.34     11.87 o 
   0  13   1      295.63      301.24      6.80 o 
   1  13   1       18.38       19.09      7.90 o 
   2  13   1       10.83       13.66      7.52 o 
   3  13   1      144.27      109.92      8.66 o 
   4  13   1      181.46      107.54     10.18 o 
   5  13   1        2.73        0.35      7.90 o 
  -5  14   1       31.06       29.74      6.28 o 
  -4  14   1        5.01       10.69      6.34 o 
  -3  14   1       97.21       91.39      6.56 o 
  -2  14   1      286.40      281.17     12.29 o 
  -1  14   1        6.05        9.35      5.70 o 
   0  14   1       38.43       35.61      7.22 o 
   1  14   1       34.12       25.20      8.30 o 
   2  14   1       75.15       41.28     10.29 o 
   3  14   1       86.99        1.96      7.92 o 
   1 -14   2        2.33        2.50      8.33 o 
   2 -14   2       68.66       58.58      9.33 o 
   3 -14   2       31.00       34.73     10.85 o 
  -2 -13   2        4.84        7.01      8.26 o 
  -1 -13   2       93.96       59.29      8.95 o 
   0 -13   2       12.32        9.09      8.15 o 
   1 -13   2        7.24        0.02      8.33 o 
   2 -13   2        2.61        0.11      8.24 o 
   3 -13   2      249.57      221.16     13.36 o 
   4 -13   2      271.38      259.18     21.22 o 
   5 -13   2       99.44       79.24      7.29 o 
   6 -13   2       16.84       16.91      7.64 o 
  -4 -12   2       97.56       64.25      8.35 o 
  -3 -12   2       58.54       48.42      8.75 o 
  -2 -12   2      286.61      260.18      9.67 o 
  -1 -12   2      160.87      167.19     10.36 o 
   0 -12   2        2.46        3.39      9.42 o 
   1 -12   2      196.85      201.26     10.92 o 
   2 -12   2      565.51      569.39      7.97 o 
   3 -12   2       83.03       85.22      7.22 o 
   4 -12   2       38.12       44.76      7.19 o 
   5 -12   2       64.30       52.43      8.68 o 
   6 -12   2      124.54      121.70      7.26 o 
   7 -12   2       71.86       53.11      6.24 o 
   8 -12   2       74.30       59.29      6.08 o 
  -6 -11   2       47.08       22.37      9.69 o 
  -5 -11   2        3.66        3.12      6.07 o 
  -4 -11   2      168.84      169.91      8.88 o 
  -3 -11   2       78.14       59.16      7.84 o 
  -2 -11   2       85.21       58.26      7.97 o 
  -1 -11   2       31.03       28.13      9.26 o 
   0 -11   2      596.06      653.81     11.23 o 
   1 -11   2      443.71      491.49     10.43 o 
   2 -11   2        5.30       14.21      5.85 o 
   3 -11   2      415.89      476.84     10.47 o 
   4 -11   2       42.77       45.32      6.29 o 
   5 -11   2       83.72       87.51      7.17 o 
   6 -11   2        5.47       13.57      5.37 o 
   7 -11   2       87.18       83.66      5.74 o 
   8 -11   2      158.46      130.02      5.99 o 
   9 -11   2       29.76       23.10      5.39 o 
  -7 -10   2       29.41       14.51      8.27 o 
  -6 -10   2       81.72       71.55      6.30 o 
  -5 -10   2      177.94      152.20      6.74 o 
  -4 -10   2       31.35       37.84      5.78 o 
  -3 -10   2        0.10        5.61      6.14 o 
  -2 -10   2       41.59       31.68      7.55 o 
  -1 -10   2      753.81      737.40     13.04 o 
   0 -10   2      163.44      161.54      8.62 o 
   1 -10   2      260.09      257.30      6.21 o 
   2 -10   2     1090.73     1157.85     23.56 o 
   3 -10   2      407.09      452.95      8.29 o 
   4 -10   2       20.57       30.01      5.37 o 
   5 -10   2      596.58      633.07     20.65 o 
   6 -10   2      256.90      257.52      6.08 o 
   7 -10   2       21.91       21.25      5.24 o 
   8 -10   2        0.66        1.68      4.83 o 
   9 -10   2       82.80       63.89      5.50 o 
  10 -10   2       71.98       60.27      5.66 o 
  -8  -9   2        0.97        5.49      4.54 o 
  -7  -9   2      245.87      224.17     10.10 o 
  -6  -9   2      313.20      311.68      6.94 o 
  -5  -9   2        6.25        8.11      5.49 o 
  -4  -9   2       19.37       19.47      5.25 o 
  -3  -9   2      204.41      190.75      6.57 o 
  -2  -9   2      101.36       84.14      8.01 o 
  -1  -9   2       72.88       67.15      7.90 o 
   0  -9   2      788.83      794.77     11.86 o 
   1  -9   2      539.72      578.69     11.12 o 
   2  -9   2      219.53      231.16      6.81 o 
   3  -9   2       23.12       28.54      6.71 o 
   4  -9   2      824.19      907.10     19.92 o 
   5  -9   2     1284.30     1373.28     16.35 o 
   6  -9   2        2.03        8.34      4.84 o 
   7  -9   2      299.98      319.09      6.12 o 
   8  -9   2       66.22       69.57      5.21 o 
   9  -9   2       61.50       66.47      5.09 o 
  10  -9   2       20.06       18.92      4.99 o 
  -8  -8   2      303.45      255.63      5.49 o 
  -7  -8   2      156.74      157.13      5.93 o 
  -6  -8   2        3.82        6.27      4.96 o 
  -5  -8   2      268.56      249.40      6.11 o 
  -4  -8   2     1066.42     1047.24      9.01 o 
  -3  -8   2       59.08       78.53      5.61 o 
  -2  -8   2     1164.46     1192.26     37.12 o 
  -1  -8   2     1631.24     1636.50     14.41 o 
   0  -8   2      190.76      197.06     10.14 o 
   1  -8   2        5.42        9.58      7.27 o 
   2  -8   2       58.34       53.14      6.11 o 
   3  -8   2     1325.58     1317.27     11.11 o 
   4  -8   2      422.22      427.55      6.64 o 
   5  -8   2      266.81      275.29      5.76 o 
   6  -8   2      571.47      589.78      6.40 o 
   7  -8   2      116.27      133.00      5.12 o 
   8  -8   2        0.54        2.99      4.90 o 
   9  -8   2      144.25      150.32      5.08 o 
  10  -8   2       77.20       66.70      5.16 o 
  11  -8   2       18.15       13.97      4.86 o 
  -9  -7   2       84.19       76.85      5.09 o 
  -8  -7   2       41.47       37.62      4.35 o 
  -7  -7   2       64.64       78.23      4.12 o 
  -6  -7   2      224.02      239.59      5.52 o 
  -5  -7   2      414.54      440.80      6.65 o 
  -4  -7   2        5.10        4.26      5.11 o 
  -3  -7   2     1311.29     1238.87      9.51 o 
  -2  -7   2     1530.95     1474.97     13.93 o 
  -1  -7   2        0.72        3.92      6.65 o 
   0  -7   2       25.73       22.14      7.55 o 
   1  -7   2       90.07       73.35      5.94 o 
   2  -7   2      741.43      704.06      9.88 o 
   3  -7   2      145.89      167.06      5.71 o 
   4  -7   2      519.35      532.75      6.73 o 
   5  -7   2      392.73      409.03      6.08 o 
   6  -7   2      284.86      299.49      5.88 o 
   7  -7   2       46.11       45.01      4.91 o 
   8  -7   2      642.78      697.60     16.50 o 
   9  -7   2      478.22      516.03     17.25 o 
  10  -7   2        0.10        2.94      5.04 o 
  11  -7   2       71.39       56.54      5.79 o 
 -10  -6   2       18.48       12.92      4.47 o 
  -9  -6   2      117.55       97.38      4.90 o 
  -8  -6   2      296.92      310.47     11.27 o 
  -7  -6   2      143.30      149.20      4.96 o 
  -6  -6   2        9.82       10.27      4.54 o 
  -5  -6   2      321.80      337.92      8.23 o 
  -4  -6   2     1527.78     1546.26     28.74 o 
  -3  -6   2      945.41      902.58     13.82 o 
  -2  -6   2       73.66       70.83      5.82 o 
  -1  -6   2      771.31      793.54     23.96 o 
   0  -6   2     1264.46     1108.93     14.23 o 
   1  -6   2      213.12      209.83      6.89 o 
   2  -6   2     3282.41     3327.04     57.53 o 
   3  -6   2     1475.06     1366.70      8.70 o 
   4  -6   2       58.50       55.64      5.11 o 
   5  -6   2       23.76       39.78      5.06 o 
   6  -6   2       21.88       21.40      4.45 o 
   7  -6   2     1025.87     1088.96      7.36 o 
   8  -6   2      392.21      425.61      6.44 o 
   9  -6   2       51.36       51.91      4.32 o 
  10  -6   2      477.34      465.49      8.96 o 
  11  -6   2       84.56       83.74      5.86 o 
  12  -6   2       34.93       21.52      5.69 o 
 -10  -5   2      122.60      101.23      4.78 o 
  -9  -5   2      135.64      131.80      4.75 o 
  -8  -5   2        2.23        6.99      3.90 o 
  -7  -5   2      114.39      104.80      9.52 o 
  -6  -5   2      312.26      338.56      8.60 o 
  -5  -5   2      404.63      382.05      6.15 o 
  -4  -5   2      604.43      626.77      8.14 o 
  -3  -5   2     1548.05     1535.79     11.91 o 
  -2  -5   2     2365.00     2446.61     22.08 o 
  -1  -5   2     7393.86     7212.12     79.18 o 
   0  -5   2     2161.84     2203.18     18.09 o 
   1  -5   2     5337.64     4975.55     18.37 o 
   2  -5   2     2051.43     1977.65     30.15 o 
   3  -5   2      200.69      240.09      6.35 o 
   4  -5   2       30.39       43.93      5.05 o 
   5  -5   2       45.70       49.43      4.54 o 
   6  -5   2      822.06      851.99     11.94 o 
   7  -5   2      283.77      293.28      5.23 o 
   8  -5   2      568.80      592.35      6.54 o 
   9  -5   2      290.00      326.91     12.25 o 
  10  -5   2      221.33      255.11     13.73 o 
  11  -5   2        0.54        2.71      4.91 o 
  12  -5   2      209.47      189.76      8.41 o 
 -10  -4   2       18.11        8.06      4.09 o 
  -9  -4   2       13.37       16.17      4.11 o 
  -8  -4   2       51.87       65.92      4.46 o 
  -7  -4   2      815.21      877.43      6.78 o 
  -6  -4   2       42.35       48.57      4.81 o 
  -5  -4   2     1203.30     1177.43     10.23 o 
  -4  -4   2     1279.67     1351.10     60.39 o 
  -3  -4   2      455.73      406.61      6.52 o 
  -2  -4   2     3428.20     3431.63     30.93 o 
  -1  -4   2     1385.95     1290.02     12.38 o 
   0  -4   2     1712.78     1558.40     22.14 o 
   1  -4   2     1912.88     1829.78     16.72 o 
   2  -4   2      890.51      879.48      9.03 o 
   3  -4   2     4767.60     4342.83     25.13 o 
   4  -4   2     7939.26     7848.04    111.25 o 
   5  -4   2     1329.33     1335.39      8.48 o 
   6  -4   2      569.78      650.45     10.56 o 
   7  -4   2     1304.81     1391.64      7.56 o 
   8  -4   2        6.04       10.22      4.22 o 
   9  -4   2      315.26      333.04     11.91 o 
  10  -4   2       91.69      107.28      5.46 o 
  11  -4   2      307.13      321.01      6.20 o 
  12  -4   2       69.77       52.14      5.34 o 
 -11  -3   2       28.63       35.07      4.59 o 
 -10  -3   2       49.88       52.74      4.71 o 
  -9  -3   2      209.27      226.30      5.53 o 
  -8  -3   2      504.53      536.90      6.07 o 
  -7  -3   2        0.02        5.53      5.07 o 
  -6  -3   2      881.21      925.26     30.71 o 
  -5  -3   2     1119.63     1099.89     20.29 o 
  -4  -3   2        7.37       28.42      6.55 o 
  -3  -3   2     2392.56     2443.56     63.49 o 
  -2  -3   2     9161.57     8983.43     28.13 o 
  -1  -3   2     4165.86     3870.19     50.34 o 
   0  -3   2     1351.71     1297.54     26.85 o 
   1  -3   2      106.43       85.86      7.01 o 
   2  -3   2     1600.90     1440.44     11.81 o 
   3  -3   2     8155.13     7717.36     24.56 o 
   4  -3   2     5853.12     5677.19     57.36 o 
   5  -3   2     6886.96     6496.45     55.55 o 
   6  -3   2      611.41      635.92      9.78 o 
   7  -3   2       26.03       33.75      4.51 o 
   8  -3   2      219.87      241.41      7.79 o 
   9  -3   2      258.47      268.77      9.37 o 
  10  -3   2      254.82      264.08     20.23 o 
  11  -3   2       24.59       21.99      5.73 o 
  12  -3   2       73.87       76.85      5.29 o 
 -11  -2   2       57.53       47.78      5.66 o 
 -10  -2   2      137.06      136.35      6.52 o 
  -9  -2   2      324.86      339.07      6.01 o 
  -8  -2   2       55.74       66.72      5.88 o 
  -7  -2   2      838.23      823.49     24.31 o 
  -6  -2   2       37.60       46.79      4.59 o 
  -5  -2   2      320.62      354.62      9.18 o 
  -4  -2   2     2072.06     2091.91     18.23 o 
  -3  -2   2     6833.70     6630.06     23.79 o 
  -2  -2   2     4088.23     3886.13    149.60 o 
  -1  -2   2     5634.78     5612.94    116.21 o 
   0  -2   2     1282.05     1231.83     14.61 o 
   1  -2   2        3.20        6.51      8.70 o 
   2  -2   2     1761.12     1582.92     11.81 o 
   3  -2   2     4362.41     4616.89     53.71 o 
   4  -2   2    15088.77    14713.78    165.65 o 
   5  -2   2      210.16      209.65      5.61 o 
   6  -2   2        0.43        0.91      4.29 o 
   7  -2   2     1841.00     1865.81     40.42 o 
   8  -2   2     1439.73     1508.20     52.32 o 
   9  -2   2      257.90      247.00      5.69 o 
  10  -2   2      139.14      166.59      5.18 o 
  11  -2   2       97.09      101.52      8.18 o 
  12  -2   2        0.34        4.58      4.77 o 
 -11  -1   2       90.82       90.45      5.02 o 
 -10  -1   2        5.52        5.45      4.68 o 
  -9  -1   2      720.72      808.80     23.69 o 
  -8  -1   2        1.38        6.74      4.59 o 
  -7  -1   2       74.76       73.04      5.85 o 
  -6  -1   2       35.76       34.49      5.08 o 
  -5  -1   2     2152.58     1993.09     22.93 o 
  -4  -1   2     5294.17     4891.25     36.06 o 
  -3  -1   2      442.84      417.05      7.56 o 
  -2  -1   2      392.00      366.56     12.41 o 
  -1  -1   2        4.99        9.65     10.98 o 
   0  -1   2     2198.13     2333.26     17.89 o 
   1  -1   2      206.95      173.97     11.06 o 
   3  -1   2       23.80       29.93      8.14 o 
   4  -1   2        6.58        6.37      4.94 o 
   5  -1   2      406.58      424.47     11.58 o 
   6  -1   2     2138.15     2157.98     38.99 o 
   7  -1   2     3341.17     3331.51     60.08 o 
   8  -1   2       17.14       27.25      5.40 o 
   9  -1   2     1241.96     1280.70     43.40 o 
  10  -1   2      363.51      383.61      5.78 o 
  11  -1   2        2.25        0.11      4.79 o 
  12  -1   2        5.06        7.36      5.68 o 
 -11   0   2       60.51       60.61      4.76 o 
 -10   0   2      731.29      744.85     15.39 o 
  -9   0   2      183.10      202.00      9.39 o 
  -8   0   2      202.96      206.77     10.30 o 
  -7   0   2     1368.93     1365.11     28.30 o 
  -6   0   2      623.42      662.56     12.07 o 
  -5   0   2      629.58      631.40     16.55 o 
  -4   0   2      746.32      752.85      6.38 o 
  -3   0   2     3685.44     3392.94     55.82 o 
  -2   0   2     1658.95     1381.77     10.64 o 
  -1   0   2     4899.13     5413.35     83.07 o 
   0   0   2    15064.44    16948.62    333.41 o 
   1   0   2     2983.52     3276.67     38.01 o 
   2   0   2      280.72      337.93     24.04 o 
   3   0   2      482.56      522.47     10.51 o 
   4   0   2     4874.45     4823.58     66.83 o 
   5   0   2      563.73      582.73      6.85 o 
   6   0   2      247.25      234.35      5.79 o 
   7   0   2       68.83       68.40      5.89 o 
   8   0   2     2087.52     2054.10     42.39 o 
   9   0   2      234.10      231.47     12.17 o 
  10   0   2        6.52        8.63      5.79 o 
  11   0   2      119.75      119.56      8.24 o 
  12   0   2      143.51      136.44      5.53 o 
 -12   1   2       94.61       61.00     19.82 o 
 -11   1   2      187.07      167.68      9.90 o 
 -10   1   2       24.75       31.55      4.81 o 
  -9   1   2      247.27      274.22     12.86 o 
  -8   1   2      622.34      727.06     23.49 o 
  -7   1   2     2017.10     2089.04     60.23 o 
  -6   1   2       41.30       43.25      4.62 o 
  -5   1   2     3024.97     2899.22     50.85 o 
  -4   1   2     2557.35     2554.67     24.07 o 
  -3   1   2     1275.19     1319.60     14.13 o 
  -2   1   2     5620.82     5642.33     41.10 o 
  -1   1   2     1067.50      964.17     10.18 o 
   0   1   2     1712.97     2057.27     24.80 o 
   1   1   2      132.64      175.60     10.26 o 
   3   1   2       65.02       71.01      8.70 o 
   4   1   2        4.66        0.91      6.51 o 
   5   1   2      129.99      125.99      5.15 o 
   6   1   2     4154.05     4105.27     51.43 o 
   7   1   2      673.25      632.02      6.53 o 
   8   1   2       56.15       72.28      5.04 o 
   9   1   2       33.91       33.27      4.34 o 
  10   1   2      446.39      493.67     16.47 o 
  11   1   2      467.11      485.18     24.25 o 
  12   1   2       11.79       14.19      4.03 o 
 -12   2   2        0.20        4.98      4.79 o 
 -11   2   2       80.92       72.90      5.40 o 
 -10   2   2      101.91      114.65      5.67 o 
  -9   2   2      328.07      354.48     14.59 o 
  -8   2   2      114.18      116.51      7.06 o 
  -7   2   2      499.74      513.12     14.66 o 
  -6   2   2     3008.96     3100.29     76.08 o 
  -5   2   2       60.27       46.64      4.30 o 
  -4   2   2     1104.12     1130.18     11.15 o 
  -3   2   2     2012.01     1972.63     20.10 o 
  -2   2   2      828.28      801.46     14.22 o 
  -1   2   2      920.07     1049.67     14.81 o 
   0   2   2      176.24      196.69     11.75 o 
   1   2   2     2767.21     2867.48     18.40 o 
   2   2   2     1962.60     2072.59     12.58 o 
   3   2   2      476.14      577.47     11.24 o 
   4   2   2     5645.35     5464.72     86.31 o 
   5   2   2     4241.65     3742.87     29.54 o 
   6   2   2       77.83       80.54      6.44 o 
   7   2   2      317.17      297.41      6.15 o 
   8   2   2       81.42       85.71      4.86 o 
   9   2   2      251.44      264.88     11.89 o 
  10   2   2       99.70      101.01      4.42 o 
  11   2   2       61.29       72.32      4.54 o 
  12   2   2      171.22      149.64      5.40 o 
 -12   3   2       85.16       78.40      8.91 o 
 -11   3   2       34.35       34.80      5.32 o 
 -10   3   2       36.13       36.11      4.56 o 
  -9   3   2       13.26       16.17      4.52 o 
  -8   3   2      855.81      923.53     23.20 o 
  -7   3   2     1324.13     1440.15     31.43 o 
  -6   3   2       16.92       21.65      4.10 o 
  -5   3   2      785.75      791.36     13.96 o 
  -4   3   2     4591.19     4624.16     32.78 o 
  -3   3   2     3074.06     3000.57     21.56 o 
  -2   3   2      380.37      314.44      6.43 o 
  -1   3   2     1460.89     1453.45     16.65 o 
   0   3   2     2298.44     2195.65     18.51 o 
   1   3   2      144.49       97.88      7.04 o 
   2   3   2     1550.77     1621.42     37.67 o 
   3   3   2     3505.28     3328.66     34.90 o 
   4   3   2     5281.70     4996.96     48.78 o 
   5   3   2      201.43      206.69      5.92 o 
   6   3   2     2724.59     2613.98     16.71 o 
   7   3   2     1642.96     1587.70     25.76 o 
   8   3   2      297.55      332.98      7.77 o 
   9   3   2       63.18       65.66      6.18 o 
  10   3   2      376.56      383.76      6.22 o 
  11   3   2      282.03      266.85     12.09 o 
  12   3   2       32.52       30.25      4.69 o 
 -12   4   2       49.46       47.68      5.39 o 
 -11   4   2       15.07       24.46      5.00 o 
 -10   4   2      115.01      134.53      5.05 o 
  -9   4   2      171.06      195.99      6.04 o 
  -8   4   2       45.11       53.94      4.21 o 
  -7   4   2      382.36      442.80     10.71 o 
  -6   4   2      652.52      623.83      6.11 o 
  -5   4   2      824.85      829.42      6.80 o 
  -4   4   2      849.84      749.97      8.05 o 
  -3   4   2     1444.38     1370.80      8.02 o 
  -2   4   2     6319.64     6146.09     23.37 o 
  -1   4   2       18.34       31.93      7.56 o 
   0   4   2     1071.27     1133.31     11.26 o 
   1   4   2     5002.13     4926.37     14.41 o 
   2   4   2     4966.88     4815.99     52.38 o 
   3   4   2     2438.90     2494.80     28.21 o 
   4   4   2      551.81      643.66      6.22 o 
   5   4   2       71.59       67.24      5.05 o 
   6   4   2     1614.90     1648.58     10.82 o 
   7   4   2      232.64      231.82      5.25 o 
   8   4   2       59.34       62.78      4.01 o 
   9   4   2      755.73      750.80      5.90 o 
  10   4   2       18.90       22.18      4.02 o 
  11   4   2      139.01      130.31      4.59 o 
  12   4   2       29.58       21.61      4.76 o 
 -11   5   2      149.51      140.75      5.95 o 
 -10   5   2      338.60      362.03     10.35 o 
  -9   5   2      249.31      277.03     10.74 o 
  -8   5   2      673.07      733.61     18.31 o 
  -7   5   2        3.30       12.96      4.33 o 
  -6   5   2      587.40      593.13      5.87 o 
  -5   5   2      205.83      222.22      5.10 o 
  -4   5   2      593.03      581.14      6.07 o 
  -3   5   2     2271.22     2017.82     12.02 o 
  -2   5   2      114.35      104.64      4.92 o 
  -1   5   2     1381.42     1214.72     17.53 o 
   0   5   2     7204.31     6978.02     25.25 o 
   1   5   2     2730.92     2646.22     11.24 o 
   2   5   2       52.37       66.49      4.86 o 
   3   5   2     3773.45     3542.82     33.82 o 
   4   5   2      449.68      422.84      6.89 o 
   5   5   2       16.45       16.86      4.71 o 
   6   5   2       19.48       16.17      5.13 o 
   7   5   2     1880.87     1942.75     23.67 o 
   8   5   2     1246.10     1301.67     42.32 o 
   9   5   2        6.02       11.47      4.17 o 
  10   5   2      303.21      288.90      8.92 o 
  11   5   2       82.20       67.18      4.54 o 
 -11   6   2       21.00       19.75      4.89 o 
 -10   6   2      206.06      202.21      6.63 o 
  -9   6   2      366.53      366.93      5.30 o 
  -8   6   2      642.92      651.83     20.50 o 
  -7   6   2       23.37       38.57      4.04 o 
  -6   6   2      778.28      821.90      6.57 o 
  -5   6   2     1214.78     1200.54     10.17 o 
  -4   6   2      125.82      135.22      5.02 o 
  -3   6   2       13.15        8.04      4.91 o 
  -2   6   2     2979.88     2827.42     10.27 o 
  -1   6   2     2816.80     2369.03     21.01 o 
   0   6   2     1800.01     1532.83      9.13 o 
   1   6   2     4248.09     4116.56     30.85 o 
   2   6   2     4138.68     4376.84     48.50 o 
   3   6   2     1961.95     2121.67     25.58 o 
   4   6   2       39.42       56.45      5.39 o 
   5   6   2      706.56      696.36      8.72 o 
   6   6   2     1030.14     1114.33     16.11 o 
   7   6   2       74.12       85.66      4.50 o 
   8   6   2       50.43       58.35      5.77 o 
   9   6   2      331.66      362.27      7.19 o 
  10   6   2      113.12      106.06      4.79 o 
  11   6   2       12.44        8.75      4.56 o 
 -11   7   2       37.87       34.30      5.32 o 
 -10   7   2      203.52      198.35      5.84 o 
  -9   7   2      213.34      204.56      6.35 o 
  -8   7   2       50.21       51.42      4.50 o 
  -7   7   2      163.03      168.10      4.72 o 
  -6   7   2      468.69      475.18      5.58 o 
  -5   7   2       27.81       38.99      5.02 o 
  -4   7   2     1371.20     1383.67      7.69 o 
  -3   7   2      284.61      251.16      5.40 o 
  -2   7   2       18.55       18.75      4.75 o 
  -1   7   2      283.08      278.65      5.89 o 
   0   7   2     1085.24     1051.04     10.20 o 
   1   7   2     4718.92     4619.24     29.24 o 
   2   7   2        1.03       11.72      4.40 o 
   3   7   2     1367.17     1356.83     18.48 o 
   4   7   2     2629.61     2563.95     26.05 o 
   5   7   2      599.19      566.02      8.16 o 
   6   7   2        7.92       11.33      4.29 o 
   7   7   2     1297.64     1279.97     19.84 o 
   8   7   2      165.58      155.36      5.20 o 
   9   7   2       66.16       68.58      4.76 o 
  10   7   2       12.24       13.64      4.67 o 
 -11   8   2        0.49        4.70      4.92 o 
 -10   8   2       36.03       25.89      4.38 o 
  -9   8   2       44.63       48.55      4.75 o 
  -8   8   2      432.58      457.28      9.53 o 
  -7   8   2       83.42       97.95      4.82 o 
  -6   8   2     1066.99     1115.46     14.47 o 
  -5   8   2     4432.75     4618.46     20.81 o 
  -4   8   2      168.19      183.23      5.11 o 
  -3   8   2       30.50       34.83      5.12 o 
  -2   8   2     1359.80     1281.78     15.97 o 
  -1   8   2     2696.63     2616.57     36.35 o 
   0   8   2       21.46       19.90      4.83 o 
   1   8   2      480.10      533.45      6.16 o 
   2   8   2      952.04     1004.74      9.27 o 
   3   8   2     1657.48     1699.30     27.08 o 
   4   8   2       71.95       75.29      5.28 o 
   5   8   2     1258.77     1269.92     25.86 o 
   6   8   2     1243.56     1318.82     20.59 o 
   7   8   2        0.64        1.69      5.29 o 
   8   8   2        1.36        6.23      5.13 o 
   9   8   2       38.55       41.39      5.29 o 
  10   8   2      180.10      140.87      5.45 o 
 -10   9   2      109.57       83.15      4.99 o 
  -9   9   2       89.65       88.56      5.02 o 
  -8   9   2       10.71       14.56      4.31 o 
  -7   9   2      393.58      412.88      5.31 o 
  -6   9   2      296.91      315.08      5.63 o 
  -5   9   2      410.53      413.48      5.79 o 
  -4   9   2        2.00        7.84      4.62 o 
  -3   9   2     2302.55     2353.99     31.63 o 
  -2   9   2     1231.44     1237.68     12.85 o 
  -1   9   2      361.51      375.92      8.09 o 
   0   9   2     1045.91     1100.66     19.71 o 
   1   9   2     2664.50     2698.23     33.85 o 
   2   9   2      359.24      331.69     10.67 o 
   3   9   2      675.34      692.03     14.02 o 
   4   9   2     1293.66     1240.41     21.70 o 
   5   9   2      817.38      775.77     11.17 o 
   6   9   2       32.06       23.47      4.88 o 
   7   9   2       74.45       86.45      5.11 o 
   8   9   2      334.92      309.84      6.54 o 
   9   9   2      119.87       96.29      5.59 o 
 -10  10   2        0.16        2.03      4.97 o 
  -9  10   2      119.27       98.50      5.38 o 
  -8  10   2      282.26      258.27      5.70 o 
  -7  10   2        0.24        3.72      4.79 o 
  -6  10   2        2.80       11.10      4.58 o 
  -5  10   2      173.25      166.41      4.95 o 
  -4  10   2      687.54      736.28     12.80 o 
  -3  10   2      300.34      313.86      7.37 o 
  -2  10   2      470.44      529.49      7.78 o 
  -1  10   2     2502.08     2632.82     13.87 o 
   0  10   2        7.51       18.64      5.74 o 
   1  10   2        0.44        5.51      6.41 o 
   2  10   2        3.78        9.30      4.62 o 
   3  10   2      109.61      118.76      6.31 o 
   4  10   2       91.95       97.33      6.23 o 
   5  10   2       69.88       72.55      5.18 o 
   6  10   2      153.17      155.48      5.87 o 
   7  10   2      314.38      306.23     10.78 o 
   8  10   2       39.65       49.69      5.22 o 
  -9  11   2       55.50       44.74      5.47 o 
  -8  11   2       64.78       57.40      5.05 o 
  -7  11   2      129.48      130.60      5.24 o 
  -6  11   2       60.53       60.51      4.73 o 
  -5  11   2      153.99      156.35      5.20 o 
  -4  11   2       56.69       63.82      5.48 o 
  -3  11   2      777.72      813.22      9.97 o 
  -2  11   2      685.28      728.02      7.92 o 
  -1  11   2       14.20       17.41      5.41 o 
   0  11   2       19.89       29.66      5.72 o 
   1  11   2     2760.52     2981.39     63.12 o 
   2  11   2      915.47      954.98     38.81 o 
   3  11   2       88.46       81.44      6.85 o 
   4  11   2      338.50      369.21      7.07 o 
   5  11   2      122.02      138.11      6.42 o 
   6  11   2      151.67      125.70      5.93 o 
   7  11   2       11.36        5.92      5.46 o 
   8  11   2      238.21      176.65      8.84 o 
  -8  12   2      117.28      102.88      5.20 o 
  -7  12   2      160.87      154.22      5.97 o 
  -6  12   2        5.32        6.62      4.48 o 
  -5  12   2      335.07      357.28      6.97 o 
  -4  12   2      539.56      570.07     19.31 o 
  -3  12   2        3.89        3.36      6.08 o 
  -2  12   2       68.30       68.81      5.51 o 
  -1  12   2       12.00       19.98      5.46 o 
   0  12   2      756.39      890.41      8.53 o 
   1  12   2      203.34      208.28     16.44 o 
   2  12   2      160.19      167.98      6.33 o 
   3  12   2      296.14      276.19      8.95 o 
   4  12   2      201.83      165.90      6.95 o 
   5  12   2        7.60        8.12      6.57 o 
   6  12   2       74.62       54.06      6.16 o 
  -7  13   2       19.45       15.13      5.18 o 
  -6  13   2      339.70      320.65     13.94 o 
  -5  13   2      206.41      203.19     16.41 o 
  -4  13   2       88.46       95.78      7.03 o 
  -3  13   2        3.30        7.34      6.08 o 
  -2  13   2       66.28       88.03      5.96 o 
  -1  13   2      103.88      111.46      6.35 o 
   0  13   2       19.64       20.80      6.11 o 
   1  13   2      342.54      358.13      7.19 o 
   2  13   2      401.84      388.88     10.14 o 
   3  13   2      108.01      102.69      8.28 o 
   4  13   2        0.34        0.89      7.95 o 
   5  13   2      169.99      104.38     36.49 o 
  -6  14   2       60.62       66.56      6.69 o 
  -5  14   2        2.87        4.32      4.97 o 
  -4  14   2       82.56       64.77      6.98 o 
  -3  14   2      176.02      166.44      7.74 o 
  -2  14   2        5.81        5.46      6.37 o 
  -1  14   2      177.22      196.21      6.84 o 
   0  14   2      153.12      158.45      6.81 o 
   1  14   2        9.09       15.19      6.16 o 
   2  14   2        0.30        5.67      9.73 o 
   3  14   2       26.00        8.71      7.50 o 
  -3  15   2        3.36        9.00      6.56 o 
  -2  15   2      329.52      289.37     23.83 o 
  -1  15   2      157.15      134.03      6.89 o 
   0  15   2        0.64        9.21      5.83 o 
   1  15   2        0.43        0.92      8.08 o 
  -1 -13   3      148.08      123.88      9.58 o 
   0 -13   3        0.69        1.47     10.34 o 
   1 -13   3        1.63        9.00      8.50 o 
   2 -13   3       68.00       44.69      9.06 o 
   3 -13   3      150.38      158.81      9.89 o 
   4 -13   3        2.53        1.65     10.60 o 
   5 -13   3       31.70       28.46      7.55 o 
   6 -13   3      162.54      125.89      9.60 o 
  -3 -12   3      256.88      180.94      9.76 o 
  -2 -12   3       38.09       39.53      8.37 o 
  -1 -12   3        9.44       15.65      8.30 o 
   0 -12   3      136.56      117.29      8.86 o 
   1 -12   3      233.88      199.09     11.16 o 
   2 -12   3       58.90       53.06      8.37 o 
   3 -12   3       59.91       70.41     10.49 o 
   4 -12   3       85.83       84.20      6.70 o 
   5 -12   3       91.66       98.08      6.89 o 
   6 -12   3        4.89       11.22      7.14 o 
   7 -12   3       57.78       47.49      6.57 o 
  -5 -11   3      151.55       88.63     38.66 o 
  -4 -11   3      344.88      262.13     25.52 o 
  -3 -11   3       27.79       28.51      7.86 o 
  -2 -11   3       33.43       39.53      7.88 o 
  -1 -11   3      207.03      189.74      9.02 o 
   0 -11   3      401.42      428.99     10.34 o 
   1 -11   3       25.64       25.85      7.72 o 
   2 -11   3      370.52      429.05     10.23 o 
   3 -11   3      308.76      323.64      7.58 o 
   4 -11   3       12.28       15.03      6.02 o 
   5 -11   3        5.28        6.57      6.97 o 
   6 -11   3       27.36       25.02      6.04 o 
   7 -11   3       52.70       52.86      5.91 o 
   8 -11   3       12.90       18.24      5.88 o 
   9 -11   3       62.92       44.23      6.23 o 
  -6 -10   3       94.75       72.73     16.26 o 
  -5 -10   3        0.92        4.50      6.26 o 
  -4 -10   3       49.29       61.32      6.25 o 
  -3 -10   3       24.76       23.08      6.80 o 
  -2 -10   3       57.70       68.60      8.01 o 
  -1 -10   3       60.56       91.68      9.29 o 
   0 -10   3      262.62      252.97      8.89 o 
   1 -10   3      875.03      893.86     11.84 o 
   2 -10   3      167.92      166.30      8.59 o 
   3 -10   3      198.34      223.77      7.63 o 
   4 -10   3      188.29      224.24      6.94 o 
   5 -10   3      205.86      238.11      6.90 o 
   6 -10   3       28.60       34.98      5.58 o 
   7 -10   3      117.14      121.21      5.56 o 
   8 -10   3       79.72       81.03      5.33 o 
   9 -10   3      106.24       99.71      5.97 o 
  10 -10   3       17.04       15.16      5.71 o 
  -7  -9   3      132.27      101.44      5.06 o 
  -6  -9   3       15.38       15.79      5.49 o 
  -5  -9   3      650.61      632.94     14.33 o 
  -4  -9   3      349.14      369.39     11.69 o 
  -3  -9   3       35.91       32.52      5.76 o 
  -2  -9   3      113.77      106.64      7.56 o 
  -1  -9   3      612.04      583.19     10.36 o 
   0  -9   3     1047.03     1046.65     12.69 o 
   1  -9   3       16.32       29.89      9.17 o 
   2  -9   3       76.35       90.54      6.41 o 
   3  -9   3      503.24      553.58      8.16 o 
   4  -9   3      233.25      244.55      6.56 o 
   5  -9   3      114.41      117.81      5.70 o 
   6  -9   3      650.95      694.25     10.78 o 
   7  -9   3      245.01      254.06      5.81 o 
   8  -9   3        0.77        3.22      4.74 o 
   9  -9   3       18.59       21.17      5.05 o 
  10  -9   3       29.47       25.52      5.17 o 
  -8  -8   3       44.38       32.38      4.69 o 
  -7  -8   3       20.67       22.06      4.42 o 
  -6  -8   3      181.43      207.86      5.98 o 
  -5  -8   3       47.72       48.62      5.14 o 
  -4  -8   3        0.08        0.30      5.00 o 
  -3  -8   3      752.41      694.09     17.49 o 
  -2  -8   3     1007.03     1055.25     16.34 o 
  -1  -8   3       28.32       40.49      7.84 o 
   0  -8   3      223.77      235.62      8.86 o 
   1  -8   3       75.25       63.87      8.06 o 
   2  -8   3      194.24      209.63      6.59 o 
   3  -8   3      625.13      622.04      9.07 o 
   4  -8   3      236.79      237.13      6.33 o 
   5  -8   3     2282.60     2405.75     29.14 o 
   6  -8   3      736.74      780.66      7.36 o 
   7  -8   3        0.19        3.55      4.65 o 
   8  -8   3       17.22       28.76      4.94 o 
   9  -8   3       90.73      103.16      5.09 o 
  10  -8   3       50.61       53.94      4.70 o 
  11  -8   3        5.77        8.05      5.30 o 
  -9  -7   3       13.68       10.72      4.29 o 
  -8  -7   3      298.47      257.09      7.48 o 
  -7  -7   3       91.83       92.60      4.51 o 
  -6  -7   3        6.39        3.50      4.64 o 
  -5  -7   3      177.50      170.41      7.37 o 
  -4  -7   3      692.42      750.57     14.77 o 
  -3  -7   3     1358.63     1372.46     16.37 o 
  -2  -7   3        3.96        5.80      5.58 o 
  -1  -7   3     1136.90     1071.51     10.61 o 
   0  -7   3      355.35      335.21     11.25 o 
   1  -7   3        6.48        2.79      8.08 o 
   2  -7   3        0.34        7.53      6.04 o 
   3  -7   3      199.44      199.78      6.05 o 
   4  -7   3      300.51      331.12      6.41 o 
   5  -7   3       54.90       57.51      5.30 o 
   6  -7   3      296.40      280.29      5.75 o 
   7  -7   3      727.19      787.19      8.37 o 
   8  -7   3      255.84      274.62      7.94 o 
   9  -7   3        0.31        3.82      4.59 o 
  10  -7   3      269.43      289.49     10.92 o 
  11  -7   3       84.39       78.47      6.49 o 
  -9  -6   3      145.96      126.51      4.87 o 
  -8  -6   3        0.28        6.61      3.97 o 
  -7  -6   3       62.81       69.70      6.90 o 
  -6  -6   3      131.28      131.74      4.55 o 
  -5  -6   3      195.06      200.74      5.32 o 
  -4  -6   3       84.95       97.74      6.15 o 
  -3  -6   3      324.10      320.10      6.90 o 
  -2  -6   3     1291.66     1276.97     18.67 o 
  -1  -6   3      469.47      465.28      9.39 o 
   0  -6   3        5.49       17.93      9.44 o 
   1  -6   3     1547.30     1519.24     15.93 o 
   2  -6   3     5255.71     5424.33     84.71 o 
   3  -6   3      218.29      229.73      6.36 o 
   4  -6   3      519.89      504.14      6.80 o 
   5  -6   3      572.07      559.00      6.60 o 
   6  -6   3      872.83      821.06      8.80 o 
   7  -6   3     1544.71     1547.30     35.35 o 
   8  -6   3      113.53      123.66      6.04 o 
   9  -6   3      926.60      984.02     22.32 o 
  10  -6   3      123.59      138.86      5.11 o 
  11  -6   3       40.13       35.49      5.72 o 
  12  -6   3       40.63       32.00      5.60 o 
 -10  -5   3       64.61       48.28      4.68 o 
  -9  -5   3        0.39        4.56      4.00 o 
  -8  -5   3      303.89      321.52      5.09 o 
  -7  -5   3      177.43      198.44      5.98 o 
  -6  -5   3      130.36      137.80      4.76 o 
  -5  -5   3        0.10        5.43      4.66 o 
  -4  -5   3      478.82      469.47     13.78 o 
  -3  -5   3      589.28      572.46      6.96 o 
  -2  -5   3        5.45       19.57      5.04 o 
  -1  -5   3       15.71       24.13      5.56 o 
   0  -5   3     2282.58     2204.98     36.27 o 
   1  -5   3     4627.50     4513.12    117.93 o 
   2  -5   3      434.85      410.72      8.82 o 
   3  -5   3     1514.57     1428.21     19.59 o 
   4  -5   3      822.66      829.85      7.41 o 
   5  -5   3      112.10      104.47      5.11 o 
   6  -5   3        4.98       19.80      5.08 o 
   7  -5   3      936.44      969.61     11.16 o 
   8  -5   3     1612.30     1588.10     18.39 o 
   9  -5   3      136.88      136.82      4.93 o 
  10  -5   3        2.78        2.67      5.28 o 
  11  -5   3      353.05      336.06     15.72 o 
  12  -5   3      118.03      104.87      6.89 o 
 -10  -4   3       68.56       64.55      4.34 o 
  -9  -4   3       90.22       85.50      5.85 o 
  -8  -4   3       58.48       61.49      4.82 o 
  -7  -4   3       14.97       17.22      4.42 o 
  -6  -4   3      317.63      327.85     13.61 o 
  -5  -4   3     1561.29     1576.45      9.20 o 
  -4  -4   3       16.95       18.35      9.46 o 
  -3  -4   3     1292.39     1294.31     11.64 o 
  -2  -4   3      459.81      389.39      6.69 o 
  -1  -4   3     8080.00     8033.58    130.72 o 
   0  -4   3     1275.87     1114.11     21.32 o 
   1  -4   3      934.54      802.12     10.27 o 
   2  -4   3     5916.10     5714.84     41.01 o 
   3  -4   3      958.53      880.32      9.02 o 
   4  -4   3      134.71      132.65      5.59 o 
   5  -4   3     1677.65     1516.39     13.70 o 
   6  -4   3     3715.82     3553.47     27.24 o 
   7  -4   3      335.68      301.73      5.69 o 
   8  -4   3      248.56      280.86      5.74 o 
   9  -4   3        5.64        8.84      4.69 o 
  10  -4   3      225.66      249.97      7.27 o 
  11  -4   3       64.96       85.30      5.77 o 
  12  -4   3       51.68       48.23      5.36 o 
 -10  -3   3       70.59       57.28      5.50 o 
  -9  -3   3       99.62       98.81      4.87 o 
  -8  -3   3       83.86       80.84      4.72 o 
  -7  -3   3      731.07      757.07     22.01 o 
  -6  -3   3     1514.44     1622.27     24.82 o 
  -5  -3   3       82.65       80.84      5.13 o 
  -4  -3   3      524.46      468.15     10.16 o 
  -3  -3   3     1956.92     1839.50     12.20 o 
  -2  -3   3     1696.44     1476.20     13.00 o 
  -1  -3   3      859.97      772.33     11.83 o 
   0  -3   3      814.40      815.79     22.18 o 
   1  -3   3     2176.90     1937.77     16.81 o 
   2  -3   3      391.70      404.76      7.50 o 
   3  -3   3     1985.41     1916.60     10.56 o 
   4  -3   3    11213.74    10710.10     79.96 o 
   5  -3   3    11834.47    11580.44    157.22 o 
   6  -3   3      926.97      871.94     10.55 o 
   7  -3   3      491.28      450.92      8.49 o 
   8  -3   3     1050.64     1105.60     28.78 o 
   9  -3   3       31.90       42.66      5.64 o 
  10  -3   3        8.35       12.11      4.85 o 
  11  -3   3      318.20      302.39     19.10 o 
  12  -3   3      178.74      152.25      8.50 o 
 -11  -2   3        1.13        3.96      4.84 o 
 -10  -2   3        0.11        4.13      4.51 o 
  -9  -2   3       12.38       15.13      5.01 o 
  -8  -2   3      328.90      375.10     10.41 o 
  -7  -2   3      107.49      103.60      5.08 o 
  -6  -2   3      147.70      154.90      8.26 o 
  -5  -2   3      736.48      722.98     25.98 o 
  -4  -2   3     3216.98     3265.11     38.20 o 
  -3  -2   3       24.76       51.65      5.44 o 
  -2  -2   3     1621.21     1480.80     13.66 o 
  -1  -2   3     9770.14     9077.07     32.59 o 
   0  -2   3       20.22       32.78     10.92 o 
   1  -2   3      659.22      611.70     16.80 o 
   2  -2   3        6.43        4.16      8.12 o 
   3  -2   3     7070.72     6349.56    139.38 o 
   4  -2   3     2098.28     1826.01     12.33 o 
   5  -2   3     1352.47     1303.47      8.88 o 
   6  -2   3     2255.22     2112.29     19.69 o 
   7  -2   3     1014.16      958.39     10.38 o 
   8  -2   3       13.43       15.66      4.98 o 
   9  -2   3      225.45      227.24      9.23 o 
  10  -2   3      557.74      586.77     17.05 o 
  11  -2   3       14.38       12.69      4.88 o 
  12  -2   3       46.48       43.41      5.06 o 
  13  -2   3       10.12        6.17      6.88 o 
 -11  -1   3       17.44       12.42      4.75 o 
 -10  -1   3      250.84      250.11      6.41 o 
  -9  -1   3      464.51      473.60      9.62 o 
  -8  -1   3      113.32      145.35      9.98 o 
  -7  -1   3      783.31      820.31     23.02 o 
  -6  -1   3      159.14      177.91      8.98 o 
  -5  -1   3      436.33      435.81      8.89 o 
  -4  -1   3      201.36      234.57      5.51 o 
  -3  -1   3     3065.48     2769.10     22.94 o 
  -2  -1   3     1905.75     1733.47     20.45 o 
  -1  -1   3    10434.98    10478.09    217.78 o 
   0  -1   3    19307.06    20531.67     69.83 o 
   1  -1   3     4566.97     4901.62    228.47 o 
   2  -1   3     4082.14     4079.67     42.64 o 
   4  -1   3     4521.00     4279.96     35.87 o 
   5  -1   3     5444.35     5222.64     15.41 o 
   6  -1   3      176.54      167.10      5.94 o 
   7  -1   3      229.71      260.51      7.51 o 
   8  -1   3     2502.85     2448.30     63.25 o 
   9  -1   3      983.88     1052.74     39.30 o 
  10  -1   3       71.57       79.07      5.41 o 
  11  -1   3      164.43      149.07      5.80 o 
  12  -1   3       79.39       74.11      5.16 o 
  13  -1   3       59.02       39.38      5.05 o 
 -11   0   3      212.47      175.75      5.96 o 
 -10   0   3       30.63       37.36      4.66 o 
  -9   0   3      466.34      511.05     18.13 o 
  -8   0   3      281.16      321.58     12.24 o 
  -7   0   3      275.12      253.44     11.02 o 
  -6   0   3       50.78       48.14      4.61 o 
  -5   0   3      715.45      664.06     20.09 o 
  -4   0   3     4068.38     3965.97     99.23 o 
  -3   0   3      697.45      759.75      6.69 o 
  -2   0   3     1087.54     1097.16     18.57 o 
  -1   0   3    16225.84    15954.59    292.06 o 
   1   0   3     7257.40     7893.44     38.33 o 
   2   0   3     5989.14     5570.14     35.33 o 
   3   0   3     6386.72     6101.93     24.96 o 
   4   0   3        5.27       12.72      5.50 o 
   5   0   3      986.86      947.52     20.78 o 
   6   0   3      936.74      952.96      8.48 o 
   7   0   3     2324.64     2395.52     27.94 o 
   8   0   3      606.25      618.10     13.18 o 
   9   0   3      362.64      333.51     11.17 o 
  10   0   3      420.65      416.49     16.95 o 
  11   0   3      361.32      391.51     20.04 o 
  12   0   3        1.12        4.75      4.38 o 
  13   0   3       28.29       15.71      4.66 o 
 -11   1   3        3.02        7.58      4.66 o 
 -10   1   3      407.39      418.90     11.49 o 
  -9   1   3      528.67      509.30     24.91 o 
  -8   1   3       10.22       15.38      4.44 o 
  -7   1   3       95.40       96.15      4.76 o 
  -6   1   3     1011.22     1049.13     27.77 o 
  -5   1   3      995.92      952.36     16.48 o 
  -4   1   3      682.95      681.48     14.94 o 
  -3   1   3     2404.95     2220.17     30.07 o 
  -2   1   3     1568.72     1562.78     16.28 o 
  -1   1   3      240.87      235.54      8.60 o 
   0   1   3     2922.84     3106.48     33.11 o 
   1   1   3      350.31      381.08      8.53 o 
   2   1   3     2850.68     2689.05     29.10 o 
   3   1   3      325.25      302.42      7.09 o 
   4   1   3     3530.74     3354.58     64.38 o 
   5   1   3     1653.03     1455.67      9.72 o 
   6   1   3     1111.51     1057.53     16.49 o 
   7   1   3       60.20       70.88      4.80 o 
   8   1   3      225.43      214.77      6.44 o 
   9   1   3      401.11      438.00     17.45 o 
  10   1   3      178.09      179.95      5.16 o 
  11   1   3       36.37       35.93      4.65 o 
  12   1   3      161.40      147.19      5.76 o 
 -11   2   3       77.43       71.90      5.04 o 
 -10   2   3        7.35        8.20      4.81 o 
  -9   2   3        0.47        2.87      4.57 o 
  -8   2   3      130.68      141.04     11.76 o 
  -7   2   3     1715.17     1725.09     42.71 o 
  -6   2   3       19.62       30.55      4.42 o 
  -5   2   3     3594.06     3593.00     76.10 o 
  -4   2   3     5678.26     5503.67     79.38 o 
  -3   2   3     2961.63     2889.13     54.34 o 
  -2   2   3       73.83       70.43      5.88 o 
  -1   2   3     2293.01     2082.37     30.33 o 
   0   2   3    12845.49    13172.84     55.96 o 
   1   2   3      868.50      914.49     11.99 o 
   2   2   3      246.49      283.50      6.75 o 
   3   2   3     5612.24     5254.41    128.91 o 
   4   2   3     5480.03     5201.17     45.52 o 
   5   2   3      760.24      716.47      6.98 o 
   6   2   3     4336.71     4256.36     23.85 o 
   7   2   3      663.59      668.99     11.88 o 
   8   2   3       51.08       52.13      3.93 o 
   9   2   3       73.90       63.87      4.06 o 
  10   2   3      321.17      325.59     10.34 o 
  11   2   3      809.10      786.58     24.77 o 
  12   2   3      180.12      161.00     10.54 o 
 -11   3   3       16.61       20.97      5.00 o 
 -10   3   3       57.37       60.80      4.73 o 
  -9   3   3      190.77      199.89      5.02 o 
  -8   3   3      417.70      435.63     17.67 o 
  -7   3   3       66.66       64.76      4.13 o 
  -6   3   3     2312.84     2291.19     54.01 o 
  -5   3   3      433.29      384.20      9.28 o 
  -4   3   3        2.70        6.04      4.27 o 
  -3   3   3     1288.26     1282.23     15.96 o 
  -2   3   3     4112.65     3949.17     30.19 o 
  -1   3   3      432.94      389.96      7.09 o 
   0   3   3      185.38      208.95      7.47 o 
   1   3   3     5028.12     5029.58     14.84 o 
   2   3   3     7239.37     7052.90     34.17 o 
   3   3   3    10612.52    10060.53     82.21 o 
   4   3   3      242.76      211.04      5.60 o 
   5   3   3     1760.96     1643.21      7.97 o 
   6   3   3     3192.52     3267.39     35.45 o 
   7   3   3       13.42       21.72      5.02 o 
   8   3   3      148.36      152.61      4.58 o 
   9   3   3      814.41      805.17     19.01 o 
  10   3   3      492.18      520.36     11.25 o 
  11   3   3       50.66       59.67      5.58 o 
  12   3   3       15.18       12.19      4.71 o 
 -11   4   3       70.50       61.07      6.21 o 
 -10   4   3       57.36       52.28      5.11 o 
  -9   4   3       17.90       23.18      6.16 o 
  -8   4   3      667.95      698.42     22.97 o 
  -7   4   3      277.13      263.65      8.57 o 
  -6   4   3      232.24      235.44      4.58 o 
  -5   4   3      108.73       99.89      4.44 o 
  -4   4   3     2245.39     2137.02     13.98 o 
  -3   4   3     5135.07     4726.36     43.95 o 
  -2   4   3     2532.91     2421.59     18.58 o 
  -1   4   3      668.95      685.08      7.18 o 
   0   4   3     4611.60     4320.83     51.80 o 
   1   4   3      564.84      491.52      7.42 o 
   2   4   3     1131.60     1009.37     11.01 o 
   3   4   3        7.47       17.38      4.41 o 
   4   4   3     2427.34     2267.97      9.23 o 
   5   4   3       35.01       27.61      4.94 o 
   6   4   3       17.41       16.52      5.04 o 
   7   4   3     1576.25     1565.39     32.97 o 
   8   4   3     1286.85     1301.04     24.29 o 
   9   4   3       38.67       34.60      3.95 o 
  10   4   3      465.98      457.04     10.12 o 
  11   4   3      277.50      260.04      5.91 o 
  12   4   3       29.34       16.89      4.59 o 
 -11   5   3       24.65       22.16      4.79 o 
 -10   5   3       15.94       22.47      4.46 o 
  -9   5   3      564.65      573.25     16.60 o 
  -8   5   3      212.42      206.14      5.84 o 
  -7   5   3      132.10      138.36      4.49 o 
  -6   5   3      774.30      785.42     12.10 o 
  -5   5   3      187.76      188.77      5.10 o 
  -4   5   3     1874.86     1832.87     18.30 o 
  -3   5   3        1.80        6.53      4.71 o 
  -2   5   3    16816.76    16803.49     43.76 o 
  -1   5   3    10978.25    10933.40     97.22 o 
   0   5   3      933.45      876.85      7.50 o 
   1   5   3     2125.39     2038.01      9.76 o 
   2   5   3     3386.43     3274.19     30.76 o 
   3   5   3     1532.43     1372.32     17.83 o 
   4   5   3       24.56       20.75      4.97 o 
   5   5   3      606.06      653.58      6.86 o 
   6   5   3     1088.94     1115.29      7.40 o 
   7   5   3      909.88      962.57     19.75 o 
   8   5   3       24.82       34.75      4.78 o 
   9   5   3      533.91      571.53     18.57 o 
  10   5   3      489.99      501.04     14.93 o 
  11   5   3       49.92       48.27      4.77 o 
 -11   6   3       42.15       34.49      4.46 o 
 -10   6   3      252.71      257.91      6.96 o 
  -9   6   3       15.12       21.29      4.15 o 
  -8   6   3      204.97      196.16      4.68 o 
  -7   6   3      260.25      255.37      7.60 o 
  -6   6   3      998.43      997.08     12.34 o 
  -5   6   3      494.75      495.50      7.39 o 
  -4   6   3      519.43      538.66      5.82 o 
  -3   6   3      847.93      860.15      6.96 o 
  -2   6   3     2475.48     2476.88     31.64 o 
  -1   6   3      845.13      925.90     12.67 o 
   0   6   3       20.26        6.81      5.16 o 
   1   6   3     9965.48     9236.81     74.56 o 
   2   6   3      394.14      350.05      5.57 o 
   3   6   3     2740.90     2736.83     13.68 o 
   4   6   3     2439.76     2431.61     14.02 o 
   5   6   3      209.32      192.31      5.53 o 
   6   6   3       76.40       74.34      5.80 o 
   7   6   3      807.15      829.46      6.87 o 
   8   6   3     1230.88     1247.38     27.37 o 
   9   6   3      150.29      142.86     10.27 o 
  10   6   3       28.07       31.31      4.40 o 
  11   6   3       58.17       58.12      4.51 o 
 -11   7   3       42.86       34.26      4.76 o 
 -10   7   3       26.19       27.78      6.94 o 
  -9   7   3       27.25       23.29      4.57 o 
  -8   7   3      168.65      182.45      4.76 o 
  -7   7   3       31.59       31.27      4.07 o 
  -6   7   3      860.62      912.13      7.53 o 
  -5   7   3     2540.51     2631.57     33.07 o 
  -4   7   3      932.17      960.32      7.12 o 
  -3   7   3     1145.21     1106.68      7.22 o 
  -2   7   3     1455.98     1545.74     21.96 o 
  -1   7   3     1892.32     1807.12     25.64 o 
   0   7   3     1641.24     1489.00      8.36 o 
   1   7   3       15.64       36.89      5.16 o 
   2   7   3     3259.64     3213.22     35.10 o 
   3   7   3     3837.30     3750.52     49.99 o 
   4   7   3      461.14      432.34      6.28 o 
   5   7   3      951.46      901.15     12.76 o 
   6   7   3      137.71      146.08     12.14 o 
   7   7   3      728.10      792.67     10.86 o 
   8   7   3       94.13       92.42      4.71 o 
   9   7   3        2.61        7.61      5.10 o 
  10   7   3      121.27      122.31      7.54 o 
  11   7   3       84.69       72.75      4.79 o 
 -10   8   3       46.07       45.06      5.24 o 
  -9   8   3       52.97       59.10      4.34 o 
  -8   8   3       30.65       45.18      4.25 o 
  -7   8   3      302.38      295.68      5.40 o 
  -6   8   3     1810.95     1912.08     19.66 o 
  -5   8   3      645.34      692.86      8.73 o 
  -4   8   3     1085.94     1091.75     12.92 o 
  -3   8   3      580.55      581.37      6.14 o 
  -2   8   3     1059.77     1093.78     16.30 o 
  -1   8   3       36.07       31.89      4.65 o 
   0   8   3      861.43      880.75     17.26 o 
   1   8   3     4017.59     3897.01     23.71 o 
   2   8   3      419.77      362.95      5.61 o 
   3   8   3      319.07      370.84      5.67 o 
   4   8   3      413.11      430.35     10.04 o 
   5   8   3     3724.80     3563.05     47.28 o 
   6   8   3       88.59       84.84      5.24 o 
   7   8   3      967.77     1047.20     14.54 o 
   8   8   3      264.65      272.70      5.67 o 
   9   8   3      212.97      195.96     10.74 o 
  10   8   3       73.53       63.30      5.80 o 
 -10   9   3        2.28        3.81      4.85 o 
  -9   9   3       15.17       17.94      4.71 o 
  -8   9   3       86.95       95.03      4.66 o 
  -7   9   3      351.29      359.98      8.15 o 
  -6   9   3       74.73       70.66      4.20 o 
  -5   9   3      433.59      448.94      9.92 o 
  -4   9   3      567.44      638.85     11.93 o 
  -3   9   3      406.31      454.49      7.24 o 
  -2   9   3      322.37      311.32      5.69 o 
  -1   9   3     4551.76     4583.64     56.36 o 
   0   9   3      511.48      539.15     11.42 o 
   1   9   3       45.60       40.03      4.88 o 
   2   9   3      150.43      144.82      5.04 o 
   3   9   3      290.15      289.65      5.18 o 
   4   9   3     2470.48     2589.23     19.53 o 
   5   9   3       20.53       23.24      4.89 o 
   6   9   3       49.52       35.83      5.36 o 
   7   9   3      357.48      362.24      7.83 o 
   8   9   3       26.04       31.87      4.86 o 
   9   9   3       10.55        7.82      5.40 o 
 -10  10   3       90.83       74.14      5.15 o 
  -9  10   3      116.00      112.19      4.87 o 
  -8  10   3        7.22       14.11      4.43 o 
  -7  10   3      193.34      193.15      5.00 o 
  -6  10   3       18.85       20.67      4.04 o 
  -5  10   3      298.78      337.15      5.71 o 
  -4  10   3      213.93      229.72      5.30 o 
  -3  10   3      551.36      589.05     17.79 o 
  -2  10   3     1345.38     1475.92     27.10 o 
  -1  10   3      135.03      153.33      5.47 o 
   0  10   3      791.21      813.81     11.95 o 
   1  10   3        8.39       13.67      4.78 o 
   2  10   3       65.43       73.39      5.01 o 
   3  10   3      222.06      234.77      5.49 o 
   4  10   3      853.75      885.84     14.76 o 
   5  10   3     1118.68     1165.91     26.36 o 
   6  10   3      236.11      213.49      8.34 o 
   7  10   3       16.76        9.24      4.73 o 
   8  10   3      209.18      213.00      7.58 o 
   9  10   3      316.58      267.18      6.64 o 
  -9  11   3       65.96       51.09      5.32 o 
  -8  11   3      313.18      294.28      6.45 o 
  -7  11   3       69.31       74.24      4.67 o 
  -6  11   3        5.26        8.49      4.29 o 
  -5  11   3        6.62        9.75      4.53 o 
  -4  11   3      255.20      301.53      6.99 o 
  -3  11   3      411.21      469.79     14.91 o 
  -2  11   3        9.81        7.88      4.88 o 
  -1  11   3      704.04      757.13     13.96 o 
   0  11   3      117.56      130.15     11.05 o 
   1  11   3      271.78      333.70     18.39 o 
   2  11   3      552.23      627.19      6.64 o 
   3  11   3     1432.76     1455.64     23.20 o 
   4  11   3      661.73      646.36     21.85 o 
   5  11   3       52.32       48.31      5.40 o 
   6  11   3        0.90        6.85      5.11 o 
   7  11   3       54.33       40.60      5.52 o 
   8  11   3      275.46      234.12     17.47 o 
  -8  12   3       49.21       40.84      5.01 o 
  -7  12   3        1.97        4.77      4.72 o 
  -6  12   3      210.80      220.94      8.84 o 
  -5  12   3      283.64      308.02     10.66 o 
  -4  12   3       22.95       30.92      5.07 o 
  -3  12   3      186.23      194.85      7.37 o 
  -2  12   3       15.09       17.16      6.19 o 
  -1  12   3      210.29      227.63      6.53 o 
   0  12   3      127.20      142.33      7.87 o 
   1  12   3      422.69      439.19     12.31 o 
   2  12   3     1516.34     1624.41     78.54 o 
   3  12   3       25.75       32.18      4.76 o 
   4  12   3      118.91      112.73      6.30 o 
   5  12   3       88.20       65.30      6.67 o 
   6  12   3      163.32      157.12      8.55 o 
   7  12   3       40.89       34.47      5.89 o 
  -7  13   3      213.87      175.44     10.64 o 
  -6  13   3      133.56      132.44      5.43 o 
  -5  13   3       65.02       73.68      5.29 o 
  -4  13   3      434.46      483.90     16.07 o 
  -3  13   3       39.09       46.10      6.97 o 
  -2  13   3       64.84       77.45      6.29 o 
  -1  13   3       25.74       24.71      5.58 o 
   0  13   3      205.88      239.77      8.93 o 
   1  13   3      243.50      232.63     23.78 o 
   2  13   3        3.42        6.81      6.00 o 
   3  13   3       91.13       59.20      8.17 o 
   4  13   3      144.70      111.04      7.09 o 
   5  13   3      110.49       99.33      6.80 o 
   6  13   3       85.45       42.95     20.71 o 
  -6  14   3       62.08       36.66      5.77 o 
  -5  14   3      177.17      151.17      9.54 o 
  -4  14   3      102.81      111.52     33.05 o 
  -3  14   3        2.66        4.34      5.90 o 
  -2  14   3      150.88      157.05      7.19 o 
  -1  14   3      217.55      207.99      6.69 o 
   0  14   3        9.00       12.61      5.67 o 
   1  14   3      166.89      193.14      7.15 o 
   2  14   3      165.05      146.57     11.78 o 
   3  14   3      260.52      199.65      9.53 o 
   4  14   3      109.09       25.72      7.39 o 
  -3  15   3      306.54      273.33      7.61 o 
  -2  15   3      205.71      198.91      7.28 o 
  -1  15   3       21.98       20.85      6.12 o 
   0  15   3      195.27      171.27      6.98 o 
   1  15   3       24.51       15.49      6.99 o 
   0 -13   4       83.76       75.65      9.29 o 
   1 -13   4       23.50       25.85     10.67 o 
   2 -13   4       20.65       32.59     10.69 o 
   3 -13   4        2.70        8.33     10.89 o 
   4 -13   4      118.83       95.05     10.02 o 
   5 -13   4       89.10       83.20     11.70 o 
  -3 -12   4       62.81       45.63      8.68 o 
  -2 -12   4      122.95      107.94      9.42 o 
  -1 -12   4      259.29      221.17     11.45 o 
   0 -12   4       94.92       82.51      8.37 o 
   1 -12   4        7.70        2.28      7.92 o 
   2 -12   4      103.79      123.90      9.06 o 
   3 -12   4      201.19      198.04     11.99 o 
   4 -12   4       46.68       41.52     10.45 o 
   5 -12   4       11.38        2.81     10.54 o 
   6 -12   4       88.10       90.31      9.03 o 
   7 -12   4      109.62      113.36      8.88 o 
  -4 -11   4       17.26       19.57      8.15 o 
  -3 -11   4       29.50       24.76      9.71 o 
  -2 -11   4       80.46       83.78      8.71 o 
  -1 -11   4       58.81       56.90      8.33 o 
   0 -11   4        0.53        0.02      7.70 o 
   1 -11   4      292.33      303.76      9.67 o 
   2 -11   4      128.74      138.65     10.36 o 
   3 -11   4       11.03       14.42      9.91 o 
   4 -11   4      129.20      153.37     10.83 o 
   5 -11   4       13.52       15.72      6.99 o 
   6 -11   4       47.69       52.00      7.36 o 
   7 -11   4        1.61        4.12      5.81 o 
   8 -11   4       67.45       58.07      6.32 o 
  -5 -10   4      119.74       91.28      7.06 o 
  -4 -10   4      244.41      229.40     10.93 o 
  -3 -10   4        0.19        6.67      6.41 o 
  -2 -10   4       54.04       57.24      7.97 o 
  -1 -10   4      274.37      245.96     11.16 o 
   0 -10   4      832.55      897.31     12.46 o 
   1 -10   4      195.57      235.48      9.02 o 
   2 -10   4      117.98      138.81     10.40 o 
   3 -10   4      346.39      364.37     11.48 o 
   4 -10   4        1.36        0.14      6.61 o 
   5 -10   4       70.44       88.91      7.18 o 
   6 -10   4       56.69       69.31      5.85 o 
   7 -10   4      139.53      148.64      6.40 o 
   8 -10   4       50.19       45.10      5.46 o 
   9 -10   4        4.60        8.33      5.59 o 
  -6  -9   4      276.82      249.10      7.65 o 
  -5  -9   4      213.53      195.95     13.51 o 
  -4  -9   4        1.74        3.83      5.32 o 
  -3  -9   4      122.62      121.19      6.59 o 
  -2  -9   4      429.75      422.86     11.64 o 
  -1  -9   4      178.69      185.07      8.53 o 
   0  -9   4       51.97       55.38      9.13 o 
   1  -9   4      423.05      452.18      9.94 o 
   2  -9   4      591.94      664.57     11.34 o 
   3  -9   4       68.51       84.18      8.39 o 
   4  -9   4       97.77      115.76      7.12 o 
   5  -9   4     1086.54     1164.36     15.68 o 
   6  -9   4      801.57      832.67     16.62 o 
   7  -9   4        0.50        4.47      5.22 o 
   8  -9   4       53.11       52.80      5.03 o 
   9  -9   4       44.14       43.97      5.37 o 
  10  -9   4       99.95       86.22      5.74 o 
  -7  -8   4      174.78      143.72      5.21 o 
  -6  -8   4       18.67       21.67      4.38 o 
  -5  -8   4      284.56      298.19      8.54 o 
  -4  -8   4      484.75      529.07      7.27 o 
  -3  -8   4      258.97      261.24      8.27 o 
  -2  -8   4       16.12       28.95      6.50 o 
  -1  -8   4      344.83      350.62      9.27 o 
   0  -8   4      901.28      908.50     13.27 o 
   1  -8   4       54.63       50.34      9.22 o 
   2  -8   4      165.74      164.60     10.38 o 
   3  -8   4        1.02       11.03      6.12 o 
   4  -8   4     1197.58     1270.27     23.53 o 
   5  -8   4      930.91     1000.34      9.95 o 
   6  -8   4       22.58       26.99      4.90 o 
   7  -8   4       80.61       92.65      5.28 o 
   8  -8   4        0.69        2.16      5.03 o 
   9  -8   4        8.98       10.61      4.89 o 
  10  -8   4        0.15        1.26      4.94 o 
  11  -8   4       47.78       43.47      6.75 o 
  -8  -7   4       69.47       66.24      4.73 o 
  -7  -7   4        1.97        2.17      4.52 o 
  -6  -7   4       79.55       96.12      4.62 o 
  -5  -7   4      257.37      246.53      7.88 o 
  -4  -7   4       82.27      100.81      5.22 o 
  -3  -7   4       47.29       48.31      5.67 o 
  -2  -7   4     1386.93     1481.75     19.64 o 
  -1  -7   4      627.95      663.22      8.61 o 
   0  -7   4      125.81      144.62     10.02 o 
   1  -7   4      785.93      830.39     12.06 o 
   2  -7   4      761.37      727.15     13.31 o 
   3  -7   4     1253.97     1311.65     33.99 o 
   4  -7   4        5.86       10.03      4.79 o 
   5  -7   4      527.60      514.89      6.66 o 
   6  -7   4      630.37      654.99     15.03 o 
   7  -7   4      197.67      216.93      5.93 o 
   8  -7   4       57.64       55.26      4.84 o 
   9  -7   4      545.71      572.68      8.41 o 
  10  -7   4      218.27      242.05      9.29 o 
  11  -7   4        3.36        6.21      5.56 o 
  -9  -6   4        7.73        8.50      4.51 o 
  -8  -6   4      158.17      159.18      5.13 o 
  -7  -6   4      202.45      209.40      8.66 o 
  -6  -6   4        6.91        5.91      4.05 o 
  -5  -6   4        9.42       11.75      4.07 o 
  -4  -6   4        0.63        3.53      5.05 o 
  -3  -6   4     1309.15     1256.48     30.09 o 
  -2  -6   4      338.94      318.27      6.52 o 
  -1  -6   4      660.35      637.77      9.20 o 
   0  -6   4     1794.66     1828.80     13.15 o 
   1  -6   4     2300.67     2190.57     26.35 o 
   2  -6   4      792.39      788.27     10.81 o 
   3  -6   4      748.23      728.02     10.29 o 
   4  -6   4      843.30      784.43     10.75 o 
   5  -6   4      544.17      538.69      7.19 o 
   6  -6   4       45.80       52.38      5.33 o 
   7  -6   4        4.80        4.81      5.20 o 
   8  -6   4     1020.13     1021.62     21.59 o 
   9  -6   4      660.57      638.13     18.37 o 
  10  -6   4      139.56      160.33      7.37 o 
  11  -6   4      164.34      161.69      6.28 o 
  12  -6   4       15.07       17.71      5.59 o 
  -9  -5   4      146.57      119.57      4.64 o 
  -8  -5   4      134.33      127.49      4.50 o 
  -7  -5   4        3.37        8.22      4.06 o 
  -6  -5   4        0.27        3.58      3.93 o 
  -5  -5   4      196.31      210.33      5.49 o 
  -4  -5   4      114.67      122.63      5.27 o 
  -3  -5   4       14.80       16.90      5.17 o 
  -2  -5   4      515.20      511.37      7.66 o 
  -1  -5   4      649.02      686.33      8.27 o 
   0  -5   4     1824.89     1776.64     28.79 o 
   1  -5   4      552.72      550.06     14.19 o 
   2  -5   4     4751.84     4644.41    116.46 o 
   3  -5   4     2124.15     2110.66     29.07 o 
   4  -5   4      227.60      230.30      5.74 o 
   5  -5   4      377.33      352.26      6.27 o 
   6  -5   4      773.91      776.18      7.29 o 
   7  -5   4     1819.27     1810.03     25.42 o 
   8  -5   4       49.51       53.94      5.40 o 
   9  -5   4      372.52      380.94     14.16 o 
  10  -5   4       28.77       32.74      4.95 o 
  11  -5   4      143.78      144.84      6.19 o 
  12  -5   4       40.57       21.89      5.35 o 
 -10  -4   4      112.14       89.84      4.89 o 
  -9  -4   4        7.00       11.16      5.38 o 
  -8  -4   4       41.10       43.38      4.74 o 
  -7  -4   4      323.88      333.67      8.25 o 
  -6  -4   4     1178.26     1286.89     39.00 o 
  -5  -4   4      461.46      495.61      6.63 o 
  -4  -4   4      923.10      979.28     31.61 o 
  -3  -4   4     1053.64     1108.18     10.41 o 
  -2  -4   4       21.38       25.90      7.17 o 
  -1  -4   4        2.49        8.93      5.20 o 
   0  -4   4     2005.13     2057.78     50.84 o 
   1  -4   4     6215.49     5897.49    130.15 o 
   2  -4   4     2640.31     2433.20     21.85 o 
   3  -4   4      860.73      734.91      8.03 o 
   4  -4   4     1718.95     1617.17     10.93 o 
   5  -4   4     1741.79     1675.68     13.75 o 
   6  -4   4      208.11      229.00      6.01 o 
   7  -4   4     1410.90     1316.03      8.07 o 
   8  -4   4      473.46      449.96     14.11 o 
   9  -4   4      205.13      190.28      6.72 o 
  10  -4   4       13.98       13.09      5.73 o 
  11  -4   4       76.52       87.72      5.31 o 
  12  -4   4      217.29      196.24     10.00 o 
 -10  -3   4        6.44        9.46      5.05 o 
  -9  -3   4        6.25        9.89      5.17 o 
  -8  -3   4      152.16      163.48      8.69 o 
  -7  -3   4      734.80      802.03     14.57 o 
  -6  -3   4       97.39       94.00      6.04 o 
  -5  -3   4     1729.61     1766.43     72.59 o 
  -4  -3   4      870.82      902.55     26.65 o 
  -3  -3   4      554.52      635.27     14.61 o 
  -2  -3   4       37.06       41.92      7.53 o 
  -1  -3   4     1627.85     1375.35     42.80 o 
   0  -3   4     3017.11     2737.16     18.48 o 
   1  -3   4       31.17       25.78      5.70 o 
   2  -3   4     1090.01     1102.60     16.22 o 
   3  -3   4     2039.73     1823.17     15.31 o 
   4  -3   4     3652.44     3497.24     20.23 o 
   5  -3   4      475.32      397.74      7.98 o 
   6  -3   4     5988.18     5983.19     55.37 o 
   7  -3   4      142.17      139.77      5.90 o 
   8  -3   4        3.72       10.62      5.49 o 
   9  -3   4      102.99      101.50      5.26 o 
  10  -3   4       46.42       53.39      5.45 o 
  11  -3   4      359.65      377.07     22.37 o 
  12  -3   4        0.00        5.82      5.20 o 
 -10  -2   4       74.62       75.10      5.28 o 
  -9  -2   4       73.93       73.46      8.07 o 
  -8  -2   4       88.04       99.70      4.79 o 
  -7  -2   4      723.32      765.96     19.09 o 
  -6  -2   4     1469.33     1596.74     54.18 o 
  -5  -2   4      334.41      336.34     14.00 o 
  -4  -2   4        4.69       13.74      4.63 o 
  -3  -2   4     1327.84     1306.99     13.38 o 
  -2  -2   4     2779.54     2765.79     24.42 o 
  -1  -2   4       14.71       28.51      6.46 o 
   0  -2   4     2703.43     2849.79     25.73 o 
   1  -2   4      374.29      329.19     14.85 o 
   2  -2   4      279.61      245.97      8.74 o 
   3  -2   4      801.69      762.52      8.37 o 
   4  -2   4     1772.02     1485.17     16.39 o 
   5  -2   4      845.63      582.44      7.13 o 
   6  -2   4      227.74      205.52      6.29 o 
   7  -2   4     1166.73     1097.80      9.36 o 
   8  -2   4     1244.56     1228.26     22.84 o 
   9  -2   4      500.80      506.04     16.87 o 
  10  -2   4       37.00       46.83      4.71 o 
  11  -2   4      133.20      137.07      7.96 o 
  12  -2   4      103.35      104.11      5.34 o 
  13  -2   4       33.23       31.86      4.74 o 
 -11  -1   4       48.23       29.12     11.34 o 
 -10  -1   4       43.79       50.32      5.05 o 
  -9  -1   4       11.37       15.38      4.41 o 
  -8  -1   4      592.22      606.95     22.67 o 
  -7  -1   4      302.35      293.75      9.12 o 
  -6  -1   4        0.62        6.06      4.57 o 
  -5  -1   4      158.53      175.30     14.61 o 
  -4  -1   4     1580.03     1566.61     35.36 o 
  -3  -1   4     2780.93     2746.07     22.79 o 
  -2  -1   4      933.71      868.98      6.98 o 
  -1  -1   4    19653.95    18529.50     54.20 o 
   0  -1   4    10118.23    10395.47     59.49 o 
   1  -1   4      390.64      373.94     10.53 o 
   2  -1   4      934.02      851.58     13.58 o 
   3  -1   4     3790.09     3536.92     58.46 o 
   4  -1   4      817.96      722.09      9.40 o 
   5  -1   4       76.65       78.36      5.66 o 
   6  -1   4     1038.13      972.41     11.26 o 
   7  -1   4      779.44      771.04     16.85 o 
   8  -1   4     1494.26     1531.07     35.64 o 
   9  -1   4      138.34      133.81      6.46 o 
  10  -1   4     1214.15     1275.64     48.78 o 
  11  -1   4      111.68      129.86      5.13 o 
  12  -1   4        0.39        2.92      4.34 o 
  13  -1   4        3.73        4.23      5.02 o 
 -11   0   4       10.63        6.27      4.77 o 
 -10   0   4      180.35      165.57      5.58 o 
  -9   0   4      625.02      645.46     27.83 o 
  -8   0   4       69.66       74.21      4.70 o 
  -7   0   4      757.81      810.50      9.80 o 
  -6   0   4      367.99      416.74     23.03 o 
  -5   0   4      628.55      602.27     16.67 o 
  -4   0   4       83.37       81.73      7.50 o 
  -3   0   4     5169.84     5076.56     80.10 o 
  -2   0   4    11759.31    12139.12    148.93 o 
  -1   0   4     8561.88     8313.09    172.54 o 
   0   0   4     1653.83     1634.41     24.44 o 
   1   0   4      672.27      669.72     18.36 o 
   2   0   4     1444.20     1233.20     11.99 o 
   3   0   4      666.53      614.71     17.08 o 
   4   0   4     4136.99     3621.43     31.05 o 
   5   0   4      354.67      324.22      5.58 o 
   6   0   4     1259.39     1069.67      7.85 o 
   7   0   4     1731.65     1613.55     31.57 o 
   8   0   4       93.94       99.19      5.07 o 
   9   0   4      963.56     1091.61     26.38 o 
  10   0   4      153.30      170.43      5.81 o 
  11   0   4        0.14        3.71      4.46 o 
  12   0   4      143.20      131.10      5.12 o 
  13   0   4       86.44       61.16      4.95 o 
 -11   1   4      118.08       84.00      5.39 o 
 -10   1   4       66.99       75.45      4.74 o 
  -9   1   4       76.88       68.69      4.83 o 
  -8   1   4      376.36      391.49     20.77 o 
  -7   1   4     1329.52     1323.44     33.27 o 
  -6   1   4      173.60      190.11      6.83 o 
  -5   1   4      267.58      256.44     10.83 o 
  -4   1   4     1930.62     1955.50     39.14 o 
  -3   1   4     1774.56     1755.83     28.90 o 
  -2   1   4      378.41      374.82      5.50 o 
  -1   1   4      822.28      705.92     10.54 o 
   0   1   4     8610.24     8221.14     85.55 o 
   1   1   4    12472.94    12419.59     54.25 o 
   2   1   4       11.29       20.19      8.77 o 
   3   1   4     8212.32     7762.86    120.85 o 
   4   1   4     5255.99     4843.57     16.42 o 
   5   1   4     1749.56     1817.91     11.93 o 
   6   1   4      113.36      112.41      4.72 o 
   7   1   4      331.70      328.35      5.00 o 
   8   1   4        6.75       10.96      4.21 o 
   9   1   4       17.14       18.70      4.83 o 
  10   1   4      212.78      230.30      7.68 o 
  11   1   4      307.46      337.60     16.46 o 
  12   1   4      143.60      136.37      4.98 o 
  13   1   4       11.29       11.02      4.42 o 
 -11   2   4        4.60        4.51      5.15 o 
 -10   2   4       30.19       34.49      4.53 o 
  -9   2   4      237.76      238.14     17.98 o 
  -8   2   4      157.32      162.89      5.36 o 
  -7   2   4      149.36      168.56      5.00 o 
  -6   2   4      707.41      739.52     17.53 o 
  -5   2   4     2632.96     2570.42     71.15 o 
  -4   2   4     1085.03     1216.40     21.98 o 
  -3   2   4     6731.03     6423.38     78.35 o 
  -2   2   4      324.46      348.38      8.11 o 
  -1   2   4     2768.17     2566.80     44.67 o 
   0   2   4        8.97        5.17      8.24 o 
   1   2   4     1134.38     1060.92     11.64 o 
   2   2   4     5060.44     4917.55     16.13 o 
   3   2   4     3558.74     3487.69     17.96 o 
   4   2   4        6.21        6.71      5.34 o 
   5   2   4     1623.88     1475.23     21.25 o 
   6   2   4     3402.54     3229.64     41.92 o 
   7   2   4      261.11      256.27      5.08 o 
   8   2   4      393.70      430.74      7.57 o 
   9   2   4      507.56      562.27      9.60 o 
  10   2   4      509.46      546.53     15.15 o 
  11   2   4      366.96      390.79     11.17 o 
  12   2   4       21.12       29.28      4.39 o 
 -11   3   4       70.88       60.69      5.32 o 
 -10   3   4       31.62       33.14      5.31 o 
  -9   3   4        3.51        0.65      4.33 o 
  -8   3   4       14.59       13.66      3.81 o 
  -7   3   4      546.79      554.30     14.73 o 
  -6   3   4     1039.91     1104.11     34.87 o 
  -5   3   4      485.64      501.72      9.76 o 
  -4   3   4     2108.08     1978.87     38.57 o 
  -3   3   4     7636.99     7311.35     84.03 o 
  -2   3   4     1113.38     1064.60     10.29 o 
  -1   3   4        0.65        6.52      5.64 o 
   0   3   4     4428.86     4296.29     54.40 o 
   1   3   4     3137.68     2773.88     17.45 o 
   2   3   4       39.58       26.39      5.58 o 
   3   3   4     2640.67     2420.70     27.08 o 
   4   3   4     9019.75     8318.04    120.36 o 
   5   3   4     5405.74     5023.90     23.29 o 
   6   3   4       25.55       35.54      4.94 o 
   7   3   4     1847.59     1800.24     40.07 o 
   8   3   4     1115.37     1163.67      6.45 o 
   9   3   4      316.90      349.23      4.92 o 
  10   3   4       13.54       16.55      4.05 o 
  11   3   4       95.79      100.90      4.30 o 
  12   3   4       66.33       55.48      4.65 o 
 -11   4   4        1.56        4.18      4.95 o 
 -10   4   4       19.68       14.63      4.88 o 
  -9   4   4      107.10      107.99      4.31 o 
  -8   4   4      531.24      559.82     13.62 o 
  -7   4   4        1.64        4.70      3.91 o 
  -6   4   4      607.97      581.85      8.51 o 
  -5   4   4      357.64      376.84      5.27 o 
  -4   4   4     2017.69     1988.07     22.84 o 
  -3   4   4      911.37      882.31     10.65 o 
  -2   4   4     3232.08     2959.28     36.92 o 
  -1   4   4     6159.70     5859.44     39.07 o 
   0   4   4        3.85       16.82      5.28 o 
   1   4   4     3794.55     3805.32     20.21 o 
   2   4   4     3801.50     3400.47     20.97 o 
   3   4   4     3253.28     2938.95     41.15 o 
   4   4   4     4832.03     4778.94     55.07 o 
   5   4   4      227.29      201.72      5.43 o 
   6   4   4     2952.03     2981.89     10.51 o 
   7   4   4      830.92      832.06     17.48 o 
   8   4   4       22.74       27.47      4.92 o 
   9   4   4      515.83      523.69     10.12 o 
  10   4   4      589.24      646.23     12.37 o 
  11   4   4       22.48       26.18      3.99 o 
  12   4   4       40.72       33.41      4.35 o 
 -11   5   4       42.44       27.39      5.35 o 
 -10   5   4      201.73      199.92      6.77 o 
  -9   5   4       61.86       67.79      4.31 o 
  -8   5   4      341.45      352.74     13.73 o 
  -7   5   4      131.42      130.73      4.44 o 
  -6   5   4      777.07      789.19     16.01 o 
  -5   5   4       14.94       22.15      4.61 o 
  -4   5   4      190.99      202.31      5.32 o 
  -3   5   4     3387.61     3347.12     26.00 o 
  -2   5   4     8660.90     8416.14     83.54 o 
  -1   5   4     1140.04     1073.85     10.11 o 
   0   5   4     8295.49     7448.48     34.60 o 
   1   5   4     1055.45      894.67      7.11 o 
   2   5   4     1025.11      957.28      7.16 o 
   3   5   4     1227.51     1218.85     14.65 o 
   4   5   4     4318.27     4158.97     45.33 o 
   5   5   4     1774.19     1705.45      8.45 o 
   6   5   4      748.01      760.78     13.35 o 
   7   5   4      217.91      243.68      5.09 o 
   8   5   4     1847.53     1932.85     61.10 o 
   9   5   4      669.09      703.43     22.32 o 
  10   5   4        3.77        6.81      4.30 o 
  11   5   4      351.64      334.19      9.44 o 
  12   5   4       35.09       34.29      4.61 o 
 -11   6   4       71.05       60.23      6.56 o 
 -10   6   4        3.10        7.24      4.22 o 
  -9   6   4      170.31      162.17      5.20 o 
  -8   6   4     1025.58     1094.38     32.41 o 
  -7   6   4       15.17       21.24      4.39 o 
  -6   6   4      180.78      179.92      5.86 o 
  -5   6   4      506.16      544.97      8.63 o 
  -4   6   4     3113.43     3100.39     30.11 o 
  -3   6   4     1500.17     1537.86     19.63 o 
  -2   6   4     2318.53     2219.93     18.11 o 
  -1   6   4     1718.04     1652.66      9.14 o 
   0   6   4     1353.12     1159.20      7.65 o 
   1   6   4     1551.24     1641.17     20.67 o 
   2   6   4     5047.22     4764.70     20.85 o 
   3   6   4     5462.44     5059.07     59.37 o 
   4   6   4      282.15      287.99      4.44 o 
   5   6   4      831.80      827.53      8.91 o 
   6   6   4      381.11      401.51      6.45 o 
   7   6   4      171.67      197.82      5.62 o 
   8   6   4      875.09      968.17     15.09 o 
   9   6   4      224.54      244.97      8.47 o 
  10   6   4      347.49      360.61     11.86 o 
  11   6   4       35.43       35.40      5.48 o 
 -11   7   4        0.48        3.09      4.42 o 
 -10   7   4       72.95       63.44      4.80 o 
  -9   7   4      184.11      183.94      6.85 o 
  -8   7   4        9.23       11.76      4.35 o 
  -7   7   4       90.57      107.93      4.53 o 
  -6   7   4     1196.34     1286.77     25.98 o 
  -5   7   4      274.70      301.23      5.34 o 
  -4   7   4      709.70      766.88     10.10 o 
  -3   7   4     2620.75     2721.35     36.73 o 
  -2   7   4       51.93       43.01      4.61 o 
  -1   7   4     1107.26     1041.31     15.05 o 
   0   7   4      321.91      306.71      5.26 o 
   1   7   4     6294.46     6039.38     39.42 o 
   2   7   4     4614.70     4355.73     18.93 o 
   3   7   4       48.75       49.91      4.57 o 
   4   7   4     2780.40     2853.12     48.52 o 
   5   7   4     1733.20     1696.17      8.69 o 
   6   7   4      374.56      394.48      6.14 o 
   7   7   4      103.33      104.34      6.74 o 
   8   7   4      951.68      949.81     21.40 o 
   9   7   4       16.63       21.71      5.09 o 
  10   7   4      133.77      126.13      5.00 o 
  11   7   4       23.62       13.09      4.95 o 
 -10   8   4        0.10        2.55      4.75 o 
  -9   8   4       33.05       34.25      4.33 o 
  -8   8   4      204.15      217.08      9.77 o 
  -7   8   4      308.77      348.78      5.24 o 
  -6   8   4       81.73      102.58      6.45 o 
  -5   8   4     2135.32     2228.47     21.32 o 
  -4   8   4     2140.85     2283.82     23.78 o 
  -3   8   4        1.98        9.93      4.66 o 
  -2   8   4      344.73      332.75      8.42 o 
  -1   8   4     2424.10     2495.32     23.90 o 
   0   8   4     2501.79     2485.96     13.47 o 
   1   8   4     1377.67     1450.71      8.20 o 
   2   8   4      153.00      147.63      4.76 o 
   3   8   4     2084.23     1997.63     23.31 o 
   4   8   4      300.32      299.65      4.90 o 
   5   8   4      771.34      792.49     14.54 o 
   6   8   4      745.27      738.64     26.32 o 
   7   8   4     1043.16     1058.10     26.22 o 
   8   8   4      145.25      140.02      5.50 o 
   9   8   4        0.43        3.76      5.09 o 
  10   8   4        6.72       10.68      5.02 o 
 -10   9   4       83.11       67.81      4.88 o 
  -9   9   4       47.13       45.68      4.68 o 
  -8   9   4       78.71       99.14      4.95 o 
  -7   9   4        5.03        9.05      4.38 o 
  -6   9   4      871.08      964.00      6.85 o 
  -5   9   4      734.56      781.72     18.89 o 
  -4   9   4      200.33      218.14      5.06 o 
  -3   9   4      629.03      660.58     10.62 o 
  -2   9   4     1673.93     1719.65     33.65 o 
  -1   9   4      903.03      906.74     12.82 o 
   0   9   4      470.81      464.56      7.66 o 
   1   9   4     2758.24     2697.55     42.79 o 
   2   9   4        8.93       16.60      4.53 o 
   3   9   4      162.53      179.83      4.99 o 
   4   9   4       81.66       74.24      4.26 o 
   5   9   4     2734.29     2847.47     57.62 o 
   6   9   4      592.27      610.90     23.12 o 
   7   9   4       18.42       13.59      4.98 o 
   8   9   4       89.31       95.14      5.46 o 
   9   9   4       71.07       63.49      5.14 o 
  10   9   4       36.40       34.35      5.69 o 
  -9  10   4       15.51       16.01      4.61 o 
  -8  10   4      178.17      161.11      5.37 o 
  -7  10   4      198.84      218.92      5.24 o 
  -6  10   4        0.75        9.69      4.45 o 
  -5  10   4        0.98        3.02      4.09 o 
  -4  10   4       20.77       28.24      4.80 o 
  -3  10   4      906.92      958.41     19.57 o 
  -2  10   4      271.14      280.63      9.73 o 
  -1  10   4     1754.97     1879.25     35.54 o 
   0  10   4     1224.67     1279.49     19.95 o 
   1  10   4      100.25      101.49      4.87 o 
   2  10   4       81.80       89.87      4.99 o 
   3  10   4      907.74      948.16     16.31 o 
   4  10   4     1003.95     1025.53     25.24 o 
   5  10   4      553.38      581.99     10.80 o 
   6  10   4       12.40       16.06      4.93 o 
   7  10   4      168.63      163.83      8.92 o 
   8  10   4      180.28      149.20      8.17 o 
   9  10   4       28.63       24.92      4.90 o 
  -9  11   4      294.19      226.42      6.27 o 
  -8  11   4      150.01      145.35      5.12 o 
  -7  11   4       15.45       20.02      4.97 o 
  -6  11   4       52.06       57.99      4.47 o 
  -5  11   4       22.96       24.95      4.43 o 
  -4  11   4       29.76       38.17      4.40 o 
  -3  11   4      166.33      164.88      5.37 o 
  -2  11   4     1139.92     1160.28     28.32 o 
  -1  11   4      500.66      538.88     14.10 o 
   0  11   4        9.90       20.10      4.58 o 
   1  11   4      283.76      284.28      6.15 o 
   2  11   4     1470.45     1553.64     24.49 o 
   3  11   4      346.19      377.75     12.36 o 
   4  11   4      123.48      129.91      4.63 o 
   5  11   4      397.57      408.73     10.48 o 
   6  11   4      148.91      160.07      6.29 o 
   7  11   4      155.43      157.74      6.30 o 
   8  11   4        0.03        6.98      5.08 o 
  -8  12   4       71.37       57.16      5.09 o 
  -7  12   4      168.88      170.37      5.46 o 
  -6  12   4       44.75       46.37      4.86 o 
  -5  12   4       13.96       21.71      4.97 o 
  -4  12   4      449.66      497.01     19.46 o 
  -3  12   4      944.33     1045.43     43.60 o 
  -2  12   4      154.73      167.07     10.26 o 
  -1  12   4      319.01      346.67      9.56 o 
   0  12   4       18.16       19.58      5.41 o 
   1  12   4      783.42      834.31     20.50 o 
   2  12   4      128.28      122.98      5.25 o 
   3  12   4      780.26      856.17      9.32 o 
   4  12   4      700.72      680.61     13.44 o 
   5  12   4       75.05       65.15      5.78 o 
   6  12   4       13.85       18.07      5.61 o 
   7  12   4       21.39       15.09      5.58 o 
  -7  13   4       87.91       82.75      5.56 o 
  -6  13   4       14.38       10.67      4.57 o 
  -5  13   4      368.71      365.34     25.97 o 
  -4  13   4       70.21       77.17      5.23 o 
  -3  13   4       76.29       98.72      5.72 o 
  -2  13   4       32.02       30.60      5.62 o 
  -1  13   4      208.59      225.64      6.73 o 
   0  13   4      307.42      371.33     10.73 o 
   1  13   4        7.20        9.66      5.43 o 
   2  13   4      616.83      662.14     39.41 o 
   3  13   4      379.11      396.89     11.48 o 
   4  13   4       29.23       35.29      7.74 o 
   5  13   4        3.29       10.55      5.79 o 
   6  13   4      270.38      204.83     14.81 o 
  -6  14   4      210.75      174.29     13.99 o 
  -5  14   4        8.25        9.59      5.31 o 
  -4  14   4      107.46      108.88      8.83 o 
  -3  14   4      333.24      345.80     24.32 o 
  -2  14   4      242.35      286.07      7.74 o 
  -1  14   4       15.55       12.84      5.97 o 
   0  14   4      175.41      185.45      7.03 o 
   1  14   4      199.27      177.73      7.62 o 
   2  14   4       22.01       21.04      6.13 o 
   3  14   4       22.71       21.50      7.70 o 
   4  14   4       56.33       38.64      7.77 o 
  -4  15   4      251.08      213.22      8.23 o 
  -3  15   4      104.31       77.19     10.86 o 
  -2  15   4       74.33       67.16      7.15 o 
  -1  15   4      501.13      494.48     14.71 o 
   0  15   4      109.96      106.09      6.52 o 
   1  15   4       15.15       22.42      5.74 o 
   2  15   4       81.14       54.13     32.31 o 
  -2 -12   5      153.53      120.10      9.78 o 
  -1 -12   5       42.30       35.61      8.37 o 
   0 -12   5       47.67       40.90      8.44 o 
   1 -12   5      112.38      105.21      9.00 o 
   2 -12   5       96.25       84.54     10.87 o 
   3 -12   5       16.70       14.11     10.47 o 
   4 -12   5        8.93        4.73     10.63 o 
   5 -12   5       79.86       57.17     11.43 o 
   6 -12   5       31.20       34.60     12.97 o 
  -3 -11   5       87.28       86.59     10.67 o 
  -2 -11   5        0.70        1.81      8.10 o 
  -1 -11   5       79.80       66.03      8.42 o 
   0 -11   5      124.77      113.45     10.51 o 
   1 -11   5       89.42       87.80      8.53 o 
   2 -11   5       50.66       59.85     10.20 o 
   3 -11   5      186.63      194.65     11.61 o 
   4 -11   5       52.15       44.89     10.60 o 
   5 -11   5       29.76       19.06     10.51 o 
   6 -11   5        0.72        0.20     11.83 o 
   7 -11   5       16.43       15.91      8.33 o 
   8 -11   5       87.00       72.07      7.99 o 
  -5 -10   5       81.09       59.65     15.65 o 
  -4 -10   5       15.52       14.64      7.28 o 
  -3 -10   5       69.87       55.08      7.13 o 
  -2 -10   5      110.56      125.41      8.73 o 
  -1 -10   5       79.69       83.58      8.35 o 
   0 -10   5       10.11       17.30      7.63 o 
   1 -10   5      132.47      120.91      8.46 o 
   2 -10   5      605.08      629.28     11.68 o 
   3 -10   5       11.54       18.97      9.55 o 
   4 -10   5      205.04      222.31     11.43 o 
   5 -10   5      260.36      276.86     12.19 o 
   6 -10   5      167.69      164.33      8.48 o 
   7 -10   5       34.09       32.91      5.90 o 
   8 -10   5        8.90       12.27      5.81 o 
   9 -10   5       75.40       72.17      6.37 o 
  -6  -9   5       92.57       52.90     10.84 o 
  -5  -9   5       15.91       15.65      4.61 o 
  -4  -9   5      260.65      271.98      7.26 o 
  -3  -9   5       28.76       17.51      6.56 o 
  -2  -9   5        0.74        3.39      6.28 o 
  -1  -9   5      118.06      103.52      7.95 o 
   0  -9   5      304.02      330.69     10.83 o 
   1  -9   5      270.74      303.23     10.69 o 
   2  -9   5        5.54        0.96      7.55 o 
   3  -9   5      203.45      205.88      9.31 o 
   4  -9   5      425.21      488.05     12.66 o 
   5  -9   5      226.33      253.83     12.54 o 
   6  -9   5        2.09        3.14      5.54 o 
   7  -9   5      168.23      183.32      6.25 o 
   8  -9   5       48.23       43.18      5.46 o 
   9  -9   5        2.50        1.78      5.34 o 
  10  -9   5        0.77        3.55      5.96 o 
  -7  -8   5       44.15       29.17      6.55 o 
  -6  -8   5       43.46       37.51      4.56 o 
  -5  -8   5      171.65      177.62      5.13 o 
  -4  -8   5       57.30       59.62      5.35 o 
  -3  -8   5      195.42      194.42      6.74 o 
  -2  -8   5      319.06      341.51      7.31 o 
  -1  -8   5      386.75      418.72      8.43 o 
   0  -8   5      216.06      222.87     10.11 o 
   1  -8   5      327.26      332.49      9.29 o 
   2  -8   5      745.32      781.90     12.51 o 
   3  -8   5      543.43      589.45     11.34 o 
   4  -8   5      515.66      494.23     17.41 o 
   5  -8   5       62.89       58.10      5.49 o 
   6  -8   5      810.62      860.81     15.26 o 
   7  -8   5        0.23        1.79      4.92 o 
   8  -8   5      122.57      116.23      5.74 o 
   9  -8   5      111.76      109.54      5.89 o 
  10  -8   5       31.98       23.79      5.33 o 
  11  -8   5       34.84       33.30      6.16 o 
  -8  -7   5        8.08        9.02      4.24 o 
  -7  -7   5      131.84      127.26      5.06 o 
  -6  -7   5       85.66       92.88      4.51 o 
  -5  -7   5       10.86       16.17      4.06 o 
  -4  -7   5       72.69       81.99      5.54 o 
  -3  -7   5      299.08      313.92     12.71 o 
  -2  -7   5      742.97      725.83     15.85 o 
  -1  -7   5       27.61       34.30      6.82 o 
   0  -7   5      456.67      487.68      9.05 o 
   1  -7   5        1.89       11.43      7.61 o 
   2  -7   5       20.09       11.94      7.79 o 
   3  -7   5       43.08       58.12      6.70 o 
   4  -7   5      760.39      721.65      9.53 o 
   5  -7   5      559.05      585.14      8.83 o 
   6  -7   5        6.36       14.91      4.79 o 
   7  -7   5      280.59      277.06      6.24 o 
   8  -7   5      328.08      359.04      8.44 o 
   9  -7   5      314.30      327.91     12.06 o 
  10  -7   5       13.29       23.18      5.75 o 
  11  -7   5      164.59      165.84     10.29 o 
  -8  -6   5      114.67      103.02      4.75 o 
  -7  -6   5       12.77       17.19      4.50 o 
  -6  -6   5       63.76       69.45      4.41 o 
  -5  -6   5       57.08       46.95      4.17 o 
  -4  -6   5      159.12      170.06      7.94 o 
  -3  -6   5      290.18      331.62      8.25 o 
  -2  -6   5      287.40      318.55      8.95 o 
  -1  -6   5     1937.69     1984.53     14.01 o 
   0  -6   5      123.13      125.96      6.59 o 
   1  -6   5     1003.66      975.39     10.91 o 
   2  -6   5     2383.00     2383.80     29.28 o 
   3  -6   5     2923.47     2807.44     33.68 o 
   4  -6   5      266.74      270.69      7.78 o 
   5  -6   5        4.49        8.43      5.10 o 
   6  -6   5      176.61      182.84      5.97 o 
   7  -6   5      312.49      349.72      6.33 o 
   8  -6   5       84.44      114.18      5.71 o 
   9  -6   5      295.93      286.77      7.35 o 
  10  -6   5      550.52      536.53     12.10 o 
  11  -6   5       16.04       10.67      5.69 o 
  12  -6   5       11.95       11.31      5.58 o 
  -9  -5   5       95.02       83.02      5.25 o 
  -8  -5   5       26.61       24.16      4.15 o 
  -7  -5   5      196.05      217.35      5.98 o 
  -6  -5   5       28.68       24.76      4.01 o 
  -5  -5   5       97.61      105.11      4.75 o 
  -4  -5   5        6.50        4.63      3.94 o 
  -3  -5   5     1236.32     1319.36     22.08 o 
  -2  -5   5      983.59      995.50      8.26 o 
  -1  -5   5       74.55       95.85      5.59 o 
   0  -5   5       47.09       56.83      6.41 o 
   1  -5   5     3550.83     3458.83     37.97 o 
   2  -5   5     1676.21     1589.81     15.05 o 
   3  -5   5       10.43       12.47      6.03 o 
   4  -5   5     1593.93     1572.67     13.52 o 
   5  -5   5       60.98       59.60      5.44 o 
   6  -5   5       12.46       19.92      5.01 o 
   7  -5   5        0.11        4.50      5.01 o 
   8  -5   5      650.65      651.54      7.11 o 
   9  -5   5     1041.25     1087.27      8.95 o 
  10  -5   5        6.88        8.25      5.04 o 
  11  -5   5       28.08       39.76      5.73 o 
  12  -5   5      106.53      120.29      9.71 o 
  -9  -4   5       66.60       54.97      5.76 o 
  -8  -4   5      105.04      117.00      8.62 o 
  -7  -4   5       66.67       73.82      5.34 o 
  -6  -4   5       44.61       41.85      6.07 o 
  -5  -4   5      587.64      602.30     10.06 o 
  -4  -4   5     1344.14     1452.58     39.47 o 
  -3  -4   5       13.43       20.97      4.93 o 
  -2  -4   5      233.16      233.39      7.88 o 
  -1  -4   5      636.10      600.27      9.32 o 
   0  -4   5     1567.43     1420.43     27.14 o 
   1  -4   5      402.90      427.71      8.12 o 
   2  -4   5     1258.23     1111.32     24.22 o 
   3  -4   5     6230.86     6014.31     27.91 o 
   4  -4   5      744.37      738.37      8.71 o 
   5  -4   5       59.76       51.93      5.11 o 
   6  -4   5      903.33      943.73     14.44 o 
   7  -4   5     1754.51     1892.83     21.95 o 
   8  -4   5       62.30       49.89      5.45 o 
   9  -4   5        3.13        8.62      4.80 o 
  10  -4   5       75.89       79.28      5.23 o 
  11  -4   5      110.69      115.50      5.62 o 
  12  -4   5       34.40       39.06      6.52 o 
 -10  -3   5      115.96       85.92      5.49 o 
  -9  -3   5       69.09       71.19      6.86 o 
  -8  -3   5       68.63       79.56      7.42 o 
  -7  -3   5       11.58        9.53      5.30 o 
  -6  -3   5     1394.23     1538.91     62.92 o 
  -5  -3   5     1699.81     1801.95     46.33 o 
  -4  -3   5      207.34      233.92     13.47 o 
  -3  -3   5      978.26     1069.52     31.93 o 
  -2  -3   5     1397.30     1489.05     20.71 o 
  -1  -3   5      509.20      502.50      9.31 o 
   0  -3   5      145.69      120.71      8.37 o 
   1  -3   5     3150.19     2994.44     42.16 o 
   2  -3   5     1133.00      951.92      9.71 o 
   3  -3   5      756.02      687.31      8.89 o 
   4  -3   5       57.28       61.78      6.50 o 
   5  -3   5     1413.75     1226.25     24.60 o 
   6  -3   5      496.92      470.17      7.17 o 
   7  -3   5      836.91      812.42     23.94 o 
   8  -3   5      741.06      799.02     13.91 o 
   9  -3   5      187.00      188.87      6.45 o 
  10  -3   5       47.66       43.00      5.09 o 
  11  -3   5       32.75       33.43      5.58 o 
  12  -3   5      142.78      141.01      5.86 o 
 -10  -2   5       11.23        6.79      4.99 o 
  -9  -2   5       13.52       14.44      5.09 o 
  -8  -2   5        9.10       17.43      4.90 o 
  -7  -2   5      391.65      406.40     13.31 o 
  -6  -2   5      116.27      130.96      5.40 o 
  -5  -2   5      393.24      415.99     12.43 o 
  -4  -2   5     1124.16     1140.02     32.64 o 
  -3  -2   5     1270.35     1220.63     23.53 o 
  -2  -2   5       97.03      101.56      6.10 o 
  -1  -2   5     2645.39     2356.93     20.00 o 
   0  -2   5     6782.36     6613.83    457.67 o 
   1  -2   5     1432.63     1420.54     10.98 o 
   2  -2   5       11.59       14.89      5.30 o 
   3  -2   5        1.85       10.53      5.64 o 
   4  -2   5     2404.23     2200.33     16.15 o 
   5  -2   5      269.31      295.96      7.33 o 
   6  -2   5     1475.56     1496.44     39.29 o 
   7  -2   5     2754.85     2771.98     27.73 o 
   8  -2   5      269.26      304.81      5.99 o 
   9  -2   5       22.24       23.06      4.97 o 
  10  -2   5      240.46      271.66      9.28 o 
  11  -2   5       64.46       74.49      5.59 o 
  12  -2   5        1.37        7.46      4.53 o 
  13  -2   5        8.89        7.01      5.20 o 
 -10  -1   5       74.18       62.87      6.74 o 
  -9  -1   5      144.99      157.14     12.00 o 
  -8  -1   5       75.18       96.48      7.18 o 
  -7  -1   5      694.59      741.30     37.11 o 
  -6  -1   5     1103.58     1243.42     43.97 o 
  -5  -1   5      730.33      707.82     30.97 o 
  -4  -1   5      497.03      482.45     14.95 o 
  -3  -1   5       45.18       46.54      5.24 o 
  -2  -1   5     3536.04     3575.13     37.32 o 
  -1  -1   5     1528.61     1300.40     23.51 o 
   0  -1   5     2229.45     2208.09     18.73 o 
   1  -1   5     1248.77     1085.44     14.22 o 
   2  -1   5      144.45      214.60     64.02 o 
   3  -1   5      101.32       74.11      7.47 o 
   4  -1   5       40.35       50.62      5.71 o 
   5  -1   5     1170.75     1068.60     19.43 o 
   6  -1   5     1772.27     1609.54      8.91 o 
   7  -1   5      862.33      786.54      8.74 o 
   8  -1   5       60.86       77.52      5.57 o 
   9  -1   5      717.85      752.10     35.18 o 
  10  -1   5      565.19      587.09     15.21 o 
  11  -1   5       44.22       47.61      4.36 o 
  12  -1   5      111.21      114.99      4.92 o 
  13  -1   5       49.35       47.66      4.75 o 
 -10   0   5      122.27      127.07      8.17 o 
  -9   0   5        1.15        5.62      4.47 o 
  -8   0   5      767.28      860.89     37.02 o 
  -7   0   5      771.59      826.73     36.32 o 
  -6   0   5      120.56      127.60      5.03 o 
  -5   0   5        0.29       14.04      4.73 o 
  -4   0   5      898.52      974.72     31.26 o 
  -3   0   5     6034.44     5908.35    133.68 o 
  -2   0   5     3009.21     2869.37     73.18 o 
  -1   0   5     2990.06     3051.21     39.05 o 
   0   0   5     7825.14     7661.45     96.40 o 
   1   0   5    13584.89    12743.79    148.98 o 
   2   0   5     1498.84     1480.55     17.28 o 
   3   0   5      257.62      240.39      7.16 o 
   4   0   5      956.49      826.85     13.46 o 
   5   0   5      237.37      223.02      5.67 o 
   6   0   5       11.45       21.41      4.46 o 
   7   0   5       22.13       23.06      4.53 o 
   8   0   5      897.76      827.02     13.40 o 
   9   0   5       67.94       60.38      4.60 o 
  10   0   5      319.43      363.53     12.65 o 
  11   0   5      331.07      356.22      9.10 o 
  12   0   5       46.05       46.36      4.45 o 
  13   0   5        0.62        4.47      4.53 o 
 -11   1   5       30.05       23.62      8.54 o 
 -10   1   5       90.57       92.85      9.84 o 
  -9   1   5      385.43      413.68     17.77 o 
  -8   1   5      286.08      327.93     15.59 o 
  -7   1   5       27.72       34.59      9.24 o 
  -6   1   5       79.81       80.78      5.51 o 
  -5   1   5      569.54      564.45     19.19 o 
  -4   1   5      289.00      244.35      6.53 o 
  -3   1   5      564.10      603.80     22.13 o 
  -2   1   5      509.70      482.17      9.74 o 
  -1   1   5      687.82      491.29      5.51 o 
   0   1   5     4420.45     4662.05     56.54 o 
   1   1   5      621.05      622.11      8.13 o 
   2   1   5      978.25      859.32     15.03 o 
   3   1   5     1033.98     1055.99     14.10 o 
   4   1   5      665.80      655.54     14.75 o 
   5   1   5     2576.04     2405.30     13.02 o 
   6   1   5      833.86      829.24      7.64 o 
   7   1   5     1261.42     1230.96     11.20 o 
   8   1   5       44.80       53.29      4.39 o 
   9   1   5      256.75      299.90      5.68 o 
  10   1   5      430.15      432.29     16.51 o 
  11   1   5      159.96      174.95      4.79 o 
  12   1   5       15.58       15.89      4.38 o 
  13   1   5      139.18      103.74     19.67 o 
 -11   2   5       56.51       31.58     12.60 o 
 -10   2   5       24.10       25.89      4.60 o 
  -9   2   5        5.07       15.18      7.37 o 
  -8   2   5      121.29      139.45      9.74 o 
  -7   2   5      592.74      618.47     17.37 o 
  -6   2   5      715.20      778.02     24.52 o 
  -5   2   5       13.77       21.00      4.67 o 
  -4   2   5     5409.51     5682.64    144.58 o 
  -3   2   5     4890.14     4608.16     93.92 o 
  -2   2   5     1470.06     1517.56     18.33 o 
  -1   2   5     2032.09     2048.31     27.45 o 
   0   2   5     1295.42     1430.55     10.45 o 
   1   2   5     3208.47     2930.25     27.61 o 
   2   2   5     6231.87     5773.74     34.12 o 
   3   2   5     3431.57     3107.51     43.55 o 
   4   2   5     4844.98     4523.52     33.61 o 
   5   2   5     4109.97     3907.64     46.49 o 
   6   2   5        0.24        2.31      5.38 o 
   7   2   5      505.10      470.15      5.84 o 
   8   2   5      572.08      542.20      8.87 o 
   9   2   5        0.39        3.97      4.12 o 
  10   2   5        7.78       11.86      3.98 o 
  11   2   5      164.91      174.99      4.90 o 
  12   2   5      255.13      242.81      8.52 o 
  13   2   5       28.05       20.40      4.82 o 
 -11   3   5       16.64       20.78      5.10 o 
 -10   3   5        7.43       11.69      4.49 o 
  -9   3   5      122.52      124.98      9.94 o 
  -8   3   5      182.29      204.27      5.94 o 
  -7   3   5      777.69      854.57     27.52 o 
  -6   3   5        6.67       15.27      4.26 o 
  -5   3   5     1475.97     1496.98     39.20 o 
  -4   3   5      484.49      448.95     12.04 o 
  -3   3   5       97.91      126.67      4.61 o 
  -2   3   5     1398.69     1400.99     13.19 o 
  -1   3   5     2293.22     2011.44     19.54 o 
   0   3   5     1422.99     1421.01     17.77 o 
   1   3   5     1437.04     1430.24     10.10 o 
   2   3   5     3338.33     3093.39     43.08 o 
   3   3   5     6138.55     5892.81     28.25 o 
   4   3   5     2827.56     2635.17     30.23 o 
   5   3   5       79.19      101.14      5.30 o 
   6   3   5     6357.97     6298.58     60.81 o 
   7   3   5     2412.54     2386.84     38.88 o 
   8   3   5      103.35      103.89      4.57 o 
   9   3   5      231.59      210.46      4.74 o 
  10   3   5      132.10      135.91      4.17 o 
  11   3   5      184.64      201.29      4.88 o 
  12   3   5        0.01        3.61      4.31 o 
 -11   4   5       73.71       60.73      5.17 o 
 -10   4   5       62.54       70.59      6.02 o 
  -9   4   5        1.20       11.29      3.76 o 
  -8   4   5        0.00        0.47      3.85 o 
  -7   4   5      248.05      289.46     10.86 o 
  -6   4   5      596.52      587.67     16.43 o 
  -5   4   5      511.59      558.60     14.23 o 
  -4   4   5      243.19      225.91      4.68 o 
  -3   4   5     1542.57     1482.69     34.01 o 
  -2   4   5     6457.19     6555.67     71.20 o 
  -1   4   5     3304.61     3331.58     30.27 o 
   0   4   5     6219.06     5491.16     50.13 o 
   1   4   5     6408.55     6089.82     18.59 o 
   2   4   5     1009.60     1035.14     10.21 o 
   3   4   5      612.11      632.44      6.90 o 
   4   4   5       50.29       72.84      4.00 o 
   5   4   5     2531.45     2291.07     17.62 o 
   6   4   5      848.44      863.45     10.63 o 
   7   4   5      362.02      393.40      5.87 o 
   8   4   5     1177.17     1220.10     19.68 o 
   9   4   5      308.29      307.33      9.31 o 
  10   4   5        1.99        7.32      3.91 o 
  11   4   5       73.82       84.37      5.17 o 
  12   4   5      210.62      184.68      7.39 o 
 -11   5   5       65.16       46.77      7.00 o 
 -10   5   5       19.96       20.74      4.04 o 
  -9   5   5      102.14       90.88      4.57 o 
  -8   5   5      579.79      602.55     22.74 o 
  -7   5   5      110.79      123.81      4.41 o 
  -6   5   5       49.44       45.76      4.15 o 
  -5   5   5       29.80       40.61      4.07 o 
  -4   5   5      949.81      937.20     10.49 o 
  -3   5   5     3220.71     3074.98     51.69 o 
  -2   5   5      649.34      594.01      6.03 o 
  -1   5   5     3535.08     3410.21     45.56 o 
   0   5   5     3839.63     3543.68     24.07 o 
   1   5   5     1739.45     1831.11     11.31 o 
   2   5   5     1385.50     1221.63      7.53 o 
   3   5   5     8472.95     8548.72     21.75 o 
   4   5   5     1595.92     1716.17     18.71 o 
   5   5   5       52.09       62.68      4.79 o 
   6   5   5     2365.92     2400.21     20.73 o 
   7   5   5     1060.78     1079.96     26.71 o 
   8   5   5      876.29      956.15     21.70 o 
   9   5   5        0.80        4.55      4.39 o 
  10   5   5      621.90      652.77     16.27 o 
  11   5   5      114.05      109.44      4.82 o 
  12   5   5       63.64       46.28      5.09 o 
 -11   6   5        0.31        7.27      4.79 o 
 -10   6   5      155.40      136.62     15.27 o 
  -9   6   5      515.99      536.74     28.18 o 
  -8   6   5      252.61      272.50     12.37 o 
  -7   6   5      132.26      149.16      4.52 o 
  -6   6   5      766.57      772.53     17.70 o 
  -5   6   5      322.68      348.28      7.60 o 
  -4   6   5       18.67       19.59      4.30 o 
  -3   6   5       57.54       49.72      4.39 o 
  -2   6   5     4921.75     4523.60     56.24 o 
  -1   6   5      316.46      302.70      6.65 o 
   0   6   5      899.93      801.81      7.62 o 
   1   6   5     2474.02     2367.93     37.07 o 
   2   6   5     6805.90     7011.38     33.70 o 
   3   6   5      925.96      955.18      6.46 o 
   4   6   5     1323.83     1170.47      8.73 o 
   5   6   5     1060.82     1091.31     22.51 o 
   6   6   5      103.10      122.29      5.03 o 
   7   6   5      106.36      107.36      5.03 o 
   8   6   5       26.99       31.26      4.62 o 
   9   6   5     1379.06     1450.47     50.04 o 
  10   6   5       40.20       46.84      4.85 o 
  11   6   5        8.38       14.56      4.12 o 
 -10   7   5      110.91       99.49      5.21 o 
  -9   7   5       10.01       11.33      4.17 o 
  -8   7   5      149.29      152.90      9.07 o 
  -7   7   5      106.16      110.79      4.33 o 
  -6   7   5        3.69       10.08      4.30 o 
  -5   7   5      257.14      273.21      4.90 o 
  -4   7   5     1825.04     1834.39     45.43 o 
  -3   7   5      261.32      263.83      5.14 o 
  -2   7   5     1644.12     1616.28     34.56 o 
  -1   7   5       73.44       67.36      4.70 o 
   0   7   5     2197.54     2043.11     10.06 o 
   1   7   5     1874.94     1785.73     22.19 o 
   2   7   5      222.85      202.06      5.28 o 
   3   7   5     6894.62     6922.45     72.86 o 
   4   7   5     1251.12     1276.59      6.73 o 
   5   7   5      550.37      560.85      6.67 o 
   6   7   5       17.67       20.71      4.60 o 
   7   7   5     1043.32     1043.24     16.25 o 
   8   7   5      705.60      715.46     11.77 o 
   9   7   5        6.07        6.68      4.62 o 
  10   7   5       15.98       20.54      5.85 o 
  11   7   5       88.10       82.07      4.77 o 
 -10   8   5      132.47      114.76      7.83 o 
  -9   8   5      251.13      246.43      9.72 o 
  -8   8   5      125.35      122.96      8.11 o 
  -7   8   5       18.27       22.39      4.16 o 
  -6   8   5      946.80     1015.74     27.66 o 
  -5   8   5     3210.64     3331.96     59.82 o 
  -4   8   5      130.01      155.98      5.14 o 
  -3   8   5      741.82      703.02     13.26 o 
  -2   8   5      858.39      829.48     13.35 o 
  -1   8   5      192.63      160.69      4.84 o 
   0   8   5       47.49       33.37      4.44 o 
   1   8   5     1457.90     1552.73      8.00 o 
   2   8   5     2391.66     2539.76     24.48 o 
   3   8   5      243.19      275.74      6.43 o 
   4   8   5      475.02      472.00      5.33 o 
   5   8   5      930.31      935.24     14.64 o 
   6   8   5     2812.39     2901.49     48.05 o 
   7   8   5       32.44       31.37      4.69 o 
   8   8   5       96.52      101.26      5.18 o 
   9   8   5      272.11      298.39      9.06 o 
  10   8   5       18.57       24.28      4.99 o 
  11   8   5        1.09        6.27      4.35 o 
 -10   9   5       33.07       22.93      4.37 o 
  -9   9   5       15.37       11.91      4.04 o 
  -8   9   5       14.84       18.01      4.24 o 
  -7   9   5      200.09      180.75      8.02 o 
  -6   9   5      808.84      828.01     11.64 o 
  -5   9   5        1.22        8.50      4.43 o 
  -4   9   5      129.90      143.35      4.94 o 
  -3   9   5      388.02      379.84      6.70 o 
  -2   9   5       58.46       56.21      4.67 o 
  -1   9   5     1085.96     1095.07     17.56 o 
   0   9   5     3768.30     3927.75     47.64 o 
   1   9   5     1998.51     2098.77     11.14 o 
   2   9   5      159.82      157.86      4.79 o 
   3   9   5      695.84      693.33      6.09 o 
   4   9   5      210.52      232.41      4.77 o 
   5   9   5     1239.55     1273.91     32.03 o 
   6   9   5       45.75       41.36      5.29 o 
   7   9   5     1003.05     1085.81     33.63 o 
   8   9   5      182.36      169.51      9.80 o 
   9   9   5        3.36        7.07      5.14 o 
  10   9   5       10.59       16.45      5.71 o 
  -9  10   5       75.92       57.57      4.93 o 
  -8  10   5      144.98      133.17      4.91 o 
  -7  10   5        0.27        5.93      4.59 o 
  -6  10   5      161.46      158.18      4.64 o 
  -5  10   5      231.40      239.03      4.95 o 
  -4  10   5      219.35      248.14      6.81 o 
  -3  10   5        1.54        5.70      5.08 o 
  -2  10   5      987.37      962.10     19.21 o 
  -1  10   5     2318.88     2429.78     40.26 o 
   0  10   5      109.52      131.31      4.86 o 
   1  10   5      759.56      808.81      9.46 o 
   2  10   5      159.78      147.87      4.76 o 
   3  10   5       10.66       15.19      4.39 o 
   4  10   5      160.08      170.75      4.67 o 
   5  10   5     1005.15     1023.87     24.22 o 
   6  10   5      970.77     1001.21     26.51 o 
   7  10   5      127.62      134.09      7.00 o 
   8  10   5        0.16        6.36      4.94 o 
   9  10   5      126.38      116.87      9.11 o 
  -9  11   5       30.17       26.26      4.70 o 
  -8  11   5      149.09      129.50      5.72 o 
  -7  11   5      259.04      251.88      5.21 o 
  -6  11   5       18.16       18.11      4.91 o 
  -5  11   5       32.70       31.95      4.57 o 
  -4  11   5       70.13       64.64      4.57 o 
  -3  11   5      935.34      982.55     25.01 o 
  -2  11   5     1381.85     1441.54     33.43 o 
  -1  11   5       87.93      105.22      4.79 o 
   0  11   5      627.63      640.37      7.92 o 
   1  11   5     1583.74     1714.48     19.21 o 
   2  11   5     1208.04     1367.54     12.30 o 
   3  11   5       46.22       53.11      4.47 o 
   4  11   5     1285.53     1402.20     11.37 o 
   5  11   5      386.68      384.99      6.40 o 
   6  11   5       18.55       20.60      5.09 o 
   7  11   5        0.75        5.18      4.90 o 
   8  11   5      118.32      112.56      5.92 o 
  -8  12   5      173.85      127.63      6.45 o 
  -7  12   5       31.39       41.30      4.84 o 
  -6  12   5       71.15       63.97      5.18 o 
  -5  12   5      227.24      242.30      7.51 o 
  -4  12   5      183.34      163.78      9.88 o 
  -3  12   5       23.43       24.83      4.68 o 
  -2  12   5      197.62      207.78     10.23 o 
  -1  12   5      237.14      263.97      6.62 o 
   0  12   5      627.52      684.42     16.07 o 
   1  12   5      176.18      184.69      5.42 o 
   2  12   5      526.92      572.44      6.71 o 
   3  12   5      930.56     1002.69     12.35 o 
   4  12   5       28.16       30.76      4.48 o 
   5  12   5      102.58       97.16      5.66 o 
   6  12   5       38.16       27.04      5.21 o 
   7  12   5      152.56      144.28      6.25 o 
  -7  13   5       74.50       58.55      5.66 o 
  -6  13   5      139.22      130.28      7.29 o 
  -5  13   5       78.30       91.57     10.35 o 
  -4  13   5      283.43      268.93     13.74 o 
  -3  13   5      730.41      813.97     33.39 o 
  -2  13   5      146.13      161.67      6.45 o 
  -1  13   5      161.72      188.67      5.59 o 
   0  13   5        1.60        3.90      4.71 o 
   1  13   5      626.58      663.71     13.99 o 
   2  13   5      550.65      574.52     10.33 o 
   3  13   5        6.98        8.11      4.71 o 
   4  13   5      222.82      251.11     13.00 o 
   5  13   5      190.38      173.16      6.72 o 
   6  13   5       62.49       53.53      5.88 o 
  -6  14   5       80.63       75.89     11.79 o 
  -5  14   5      188.75      171.32     17.39 o 
  -4  14   5      258.24      235.82     14.57 o 
  -3  14   5       48.95       61.37      7.64 o 
  -2  14   5       90.27       94.31      6.08 o 
  -1  14   5      384.72      429.74      7.50 o 
   0  14   5      267.12      310.05      6.89 o 
   1  14   5       12.13       17.34      5.65 o 
   2  14   5      191.47      186.48     13.09 o 
   3  14   5      261.55      202.20      6.54 o 
   4  14   5      230.58      190.37      7.64 o 
   5  14   5       32.03       17.30      6.97 o 
  -4  15   5        5.61        6.55      5.69 o 
  -3  15   5      143.06      120.22     12.56 o 
  -2  15   5      338.80      324.93      8.13 o 
  -1  15   5      141.42      127.12     11.81 o 
   0  15   5       72.60       68.16      6.42 o 
   1  15   5      101.90       75.77      6.38 o 
   2  15   5       31.22       13.54      6.05 o 
   3  15   5        8.21       12.37      6.51 o 
   0 -12   6      104.89       95.12     11.05 o 
   1 -12   6       29.21       35.36      8.46 o 
   2 -12   6        3.08        9.02      8.35 o 
   3 -12   6       49.67       42.77      9.42 o 
   4 -12   6       54.85       50.85     11.18 o 
   5 -12   6       41.69       45.94     11.56 o 
  -2 -11   6       53.54       38.13      9.15 o 
  -1 -11   6      114.12      121.22     11.23 o 
   0 -11   6        0.69        1.23      8.06 o 
   1 -11   6       78.93       62.35     10.38 o 
   2 -11   6      167.44      158.75      9.71 o 
   3 -11   6       46.71       46.45     10.58 o 
   4 -11   6        3.25       14.13     10.51 o 
   5 -11   6       61.11       65.79     11.21 o 
   6 -11   6        2.79        4.06     10.42 o 
   7 -11   6        2.33        3.51     10.11 o 
  -4 -10   6       51.51       35.68      5.21 o 
  -3 -10   6       33.68       36.91      7.12 o 
  -2 -10   6       18.45       20.22      8.50 o 
  -1 -10   6       92.31       73.29      8.39 o 
   0 -10   6      198.84      181.72     10.43 o 
   1 -10   6      174.20      200.92      9.04 o 
   2 -10   6       72.15       72.06      8.53 o 
   3 -10   6      205.88      210.92      9.33 o 
   4 -10   6      241.82      260.09     11.94 o 
   5 -10   6        4.27        8.04     10.54 o 
   6 -10   6        0.00        3.13      9.38 o 
   7 -10   6        6.46        7.78      7.30 o 
   8 -10   6      112.44       96.73      7.81 o 
   9 -10   6       19.91       17.62      7.49 o 
  -5  -9   6      114.55       84.17     13.52 o 
  -4  -9   6       97.51       96.48      5.28 o 
  -3  -9   6       69.03       59.75      6.36 o 
  -2  -9   6      222.53      222.85      7.54 o 
  -1  -9   6      103.08       91.82      7.88 o 
   0  -9   6      157.99      188.86     10.20 o 
   1  -9   6       20.21       28.60      9.49 o 
   2  -9   6      412.81      449.80     11.57 o 
   3  -9   6      181.14      206.39     10.54 o 
   4  -9   6        0.83        9.31      9.67 o 
   5  -9   6      180.75      186.52     10.06 o 
   6  -9   6      516.16      511.71     10.11 o 
   7  -9   6      124.84      133.20      6.98 o 
   8  -9   6       16.36       21.55      6.27 o 
   9  -9   6       50.92       46.79      6.64 o 
  10  -9   6       53.16       39.10      7.88 o 
  -6  -8   6       59.29       43.82     10.08 o 
  -5  -8   6        4.95        6.60      4.34 o 
  -4  -8   6      105.33      130.68      5.03 o 
  -3  -8   6      193.70      204.25      6.95 o 
  -2  -8   6       35.12       39.73      6.48 o 
  -1  -8   6        6.14       12.11      6.45 o 
   0  -8   6       60.40       55.65      9.24 o 
   1  -8   6       53.84       56.77      9.42 o 
   2  -8   6       54.36       58.04      9.40 o 
   3  -8   6       18.33       20.45      9.22 o 
   4  -8   6      229.61      233.52      8.29 o 
   5  -8   6      670.18      724.37     12.34 o 
   6  -8   6      256.38      270.71      7.61 o 
   7  -8   6       83.51       90.81      6.30 o 
   8  -8   6      132.46      149.51      7.34 o 
   9  -8   6        2.16        5.05      6.33 o 
  10  -8   6        0.75       11.45     11.36 o 
  -7  -7   6       99.80       71.19     14.28 o 
  -6  -7   6        3.41        4.60      4.08 o 
  -5  -7   6      167.12      165.58      4.90 o 
  -4  -7   6      135.68      147.82      4.68 o 
  -3  -7   6       53.08       68.14      5.31 o 
  -2  -7   6       43.39       41.38      6.36 o 
  -1  -7   6      367.59      393.01     11.95 o 
   0  -7   6      393.02      384.07     12.83 o 
   1  -7   6      465.29      431.11      9.71 o 
   2  -7   6      353.31      391.33     11.29 o 
   3  -7   6       20.35       21.31      6.91 o 
   4  -7   6      235.45      238.97      7.83 o 
   5  -7   6      113.16      116.82      6.85 o 
   6  -7   6      987.75     1019.81     10.18 o 
   7  -7   6      466.69      497.05      7.85 o 
   8  -7   6       24.80       29.99      6.13 o 
   9  -7   6      129.46      112.04      6.10 o 
  10  -7   6      331.40      314.83      8.57 o 
  11  -7   6      108.28       88.34      7.30 o 
  -8  -6   6        4.57        8.06      4.31 o 
  -7  -6   6       68.94       62.11      4.70 o 
  -6  -6   6      105.61      122.03      4.90 o 
  -5  -6   6        0.51        6.92      4.23 o 
  -4  -6   6       38.41       37.94      4.20 o 
  -3  -6   6      131.48      131.46      4.50 o 
  -2  -6   6     1038.71     1118.81     24.28 o 
  -1  -6   6      135.79      144.82      6.04 o 
   0  -6   6      329.32      354.18      8.49 o 
   1  -6   6      517.39      527.21      8.79 o 
   2  -6   6      564.28      541.25      9.90 o 
   3  -6   6        5.64       11.03      7.17 o 
   4  -6   6      298.15      284.97      7.60 o 
   5  -6   6      318.45      303.40      7.32 o 
   6  -6   6       99.42       94.55      6.27 o 
   7  -6   6        0.03        3.03      5.80 o 
   8  -6   6      276.58      297.60      7.87 o 
   9  -6   6     1052.58     1133.46      9.90 o 
  10  -6   6       31.36       43.30      6.63 o 
  11  -6   6      245.25      240.10      7.65 o 
  12  -6   6       40.92       34.13      6.80 o 
  -8  -5   6      134.08      128.09      4.94 o 
  -7  -5   6       27.80       31.48      4.05 o 
  -6  -5   6       12.43       17.79      4.78 o 
  -5  -5   6       81.27       83.12      4.98 o 
  -4  -5   6      325.64      358.20     14.31 o 
  -3  -5   6     1179.19     1303.29     24.98 o 
  -2  -5   6      103.78      114.65      6.35 o 
  -1  -5   6      540.10      535.12      8.44 o 
   0  -5   6      198.54      176.06      6.51 o 
   1  -5   6       21.50       21.85      5.58 o 
   2  -5   6      428.44      438.52      8.19 o 
   3  -5   6     1874.61     1833.69     38.14 o 
   4  -5   6      551.86      594.31      8.31 o 
   5  -5   6      725.02      707.08      9.22 o 
   6  -5   6      394.42      405.71      6.95 o 
   7  -5   6      568.69      603.24      8.46 o 
   8  -5   6      346.18      365.73      6.63 o 
   9  -5   6        2.57       17.35      5.83 o 
  10  -5   6      193.79      209.91      6.86 o 
  11  -5   6      207.07      200.49      6.33 o 
  12  -5   6       10.26       16.39      5.44 o 
  -9  -4   6      120.11      103.14      5.82 o 
  -8  -4   6        8.28       14.84      4.76 o 
  -7  -4   6       90.28       88.85      5.05 o 
  -6  -4   6      183.24      211.48     10.25 o 
  -5  -4   6      449.60      520.42     13.21 o 
  -4  -4   6       17.36       25.35      4.86 o 
  -3  -4   6     1536.75     1591.45     43.93 o 
  -2  -4   6      753.45      773.39      7.66 o 
  -1  -4   6      300.87      317.13      6.43 o 
   0  -4   6      410.97      402.86      6.80 o 
   1  -4   6     1106.12     1080.81      9.55 o 
   2  -4   6     3590.82     3567.87     47.11 o 
   3  -4   6      859.18      826.12      8.86 o 
   4  -4   6      403.73      406.83      7.31 o 
   5  -4   6      452.50      415.05      8.56 o 
   6  -4   6       47.63       49.17      7.09 o 
   7  -4   6       20.29       33.92      5.58 o 
   8  -4   6      644.35      707.24     20.67 o 
   9  -4   6      145.35      157.01      7.81 o 
  10  -4   6       36.72       45.50      5.27 o 
  11  -4   6       15.22        9.70      5.32 o 
  12  -4   6       34.21       29.08      5.39 o 
  -9  -3   6        4.15        9.20      6.76 o 
  -8  -3   6        1.25        9.00      4.46 o 
  -7  -3   6       53.81       61.89      5.19 o 
  -6  -3   6      382.00      438.26      9.41 o 
  -5  -3   6      247.18      274.69      9.02 o 
  -4  -3   6     2447.88     2631.86     63.35 o 
  -3  -3   6      698.33      694.32     14.57 o 
  -2  -3   6        1.69        2.36      4.83 o 
  -1  -3   6      114.76      112.28      5.52 o 
   0  -3   6      334.51      284.26      8.55 o 
   1  -3   6     2209.26     2196.27     30.55 o 
   2  -3   6       87.15       98.98      5.56 o 
   3  -3   6     2709.40     2457.79     21.85 o 
   4  -3   6     2494.51     2364.46     22.50 o 
   5  -3   6      631.84      621.12     11.11 o 
   6  -3   6      559.85      558.89      7.61 o 
   7  -3   6     2034.69     1930.19     10.78 o 
   8  -3   6      329.96      339.35      6.36 o 
   9  -3   6        0.04        1.31      4.58 o 
  10  -3   6       10.13       13.96      4.72 o 
  11  -3   6       84.95       80.79      5.96 o 
  12  -3   6      103.29       88.95      5.63 o 
 -10  -2   6       44.99       34.17      5.08 o 
  -9  -2   6       21.96       21.32      4.99 o 
  -8  -2   6       18.66       16.80      4.81 o 
  -7  -2   6        0.94       11.17      5.10 o 
  -6  -2   6      644.85      750.35     36.77 o 
  -5  -2   6     1312.70     1424.22     63.54 o 
  -4  -2   6      167.67      176.41      6.57 o 
  -3  -2   6        8.69       15.04      5.03 o 
  -2  -2   6      601.05      571.17     12.81 o 
  -1  -2   6      504.40      499.80      9.52 o 
   0  -2   6      573.56      636.91     14.56 o 
   1  -2   6     3161.03     2961.12     34.35 o 
   2  -2   6      539.09      531.97     12.85 o 
   3  -2   6      213.59      220.79      5.94 o 
   4  -2   6      528.04      412.65      6.82 o 
   5  -2   6      790.44      736.81      8.21 o 
   6  -2   6     1202.86     1156.52     13.71 o 
   7  -2   6      337.10      316.19      7.66 o 
   8  -2   6      447.09      511.71      8.72 o 
   9  -2   6       96.11      110.23      4.96 o 
  10  -2   6      172.61      186.04      5.30 o 
  11  -2   6        2.53        5.30      4.57 o 
  12  -2   6      107.31      103.83      6.10 o 
  13  -2   6       88.08       76.55      5.34 o 
 -10  -1   6       46.03       44.61      4.98 o 
  -9  -1   6       14.65       15.00      5.21 o 
  -8  -1   6       34.35       51.25      4.61 o 
  -7  -1   6      548.13      611.27     25.56 o 
  -6  -1   6       67.74       81.49      5.19 o 
  -5  -1   6       18.89       20.98      4.58 o 
  -4  -1   6       79.25       83.27      5.05 o 
  -3  -1   6      107.18       86.60      5.09 o 
  -2  -1   6       14.85       19.44      4.75 o 
  -1  -1   6     4155.67     3978.18     28.31 o 
   1  -1   6     8509.83     8196.78    197.26 o 
   2  -1   6      467.03      454.36      7.43 o 
   3  -1   6      292.00      267.34      7.55 o 
   4  -1   6     2565.00     2389.47     15.38 o 
   5  -1   6     1950.48     1747.76     36.32 o 
   6  -1   6        3.35        9.44      5.35 o 
   7  -1   6     1040.82      925.93     10.65 o 
   8  -1   6     2006.54     2082.09     30.86 o 
   9  -1   6      291.61      305.42      6.99 o 
  10  -1   6       81.06       82.58      5.63 o 
  11  -1   6      263.53      264.82      5.41 o 
  12  -1   6       44.87       34.38      5.20 o 
  13  -1   6        2.22        7.21      4.75 o 
 -10   0   6        0.66        8.65      5.02 o 
  -9   0   6      174.83      181.02      6.85 o 
  -8   0   6      236.09      281.55     16.23 o 
  -7   0   6       45.42       57.14      5.69 o 
  -6   0   6      345.95      377.65     23.81 o 
  -5   0   6      680.00      676.16     24.68 o 
  -4   0   6      461.40      447.49     10.26 o 
  -3   0   6     1069.48      982.54     16.17 o 
  -2   0   6      833.44      857.70     19.44 o 
  -1   0   6     5163.12     4801.33     97.91 o 
   0   0   6       70.61       75.23      5.48 o 
   1   0   6     2108.44     2375.76     32.04 o 
   2   0   6     1014.56      919.47     14.15 o 
   3   0   6     1041.60      984.04      7.16 o 
   4   0   6       14.17       32.22      6.67 o 
   5   0   6     1148.83     1162.26     17.50 o 
   6   0   6     1795.74     1831.48     28.87 o 
   7   0   6     1900.88     1881.37     29.65 o 
   8   0   6      802.52      841.58      9.13 o 
   9   0   6      117.44      115.85      6.66 o 
  10   0   6      930.84      957.95     25.70 o 
  11   0   6      114.92      111.49      4.67 o 
  12   0   6       96.48       88.93      4.66 o 
  13   0   6       45.95       33.32      4.83 o 
 -10   1   6      149.42      122.18      5.40 o 
  -9   1   6       23.91       32.94      5.08 o 
  -8   1   6        4.56       11.52      5.91 o 
  -7   1   6      756.98      834.17     37.56 o 
  -6   1   6      283.67      326.77     16.25 o 
  -5   1   6      234.82      248.83      6.62 o 
  -4   1   6        5.15        3.67      4.04 o 
  -3   1   6      878.93      838.44     21.81 o 
  -2   1   6       32.22       54.77      5.62 o 
  -1   1   6      894.76      841.82     11.15 o 
   0   1   6      297.17      298.13      7.36 o 
   1   1   6     4428.85     4081.57     68.53 o 
   2   1   6      606.22      599.31      6.71 o 
   3   1   6      549.59      529.75      7.25 o 
   4   1   6     5950.51     5452.41     73.60 o 
   5   1   6     2096.04     1881.18     25.08 o 
   6   1   6       17.56       22.92      5.17 o 
   7   1   6        0.98        7.97      4.66 o 
   8   1   6      161.45      158.34      4.87 o 
   9   1   6      283.53      295.23      6.57 o 
  10   1   6        1.85       11.59      4.14 o 
  11   1   6      169.43      184.36      9.07 o 
  12   1   6      231.38      216.34     10.11 o 
  13   1   6       18.48       10.48      4.72 o 
 -10   2   6        3.85       11.51      5.05 o 
  -9   2   6       57.30       65.86      7.18 o 
  -8   2   6      335.18      382.93     32.70 o 
  -7   2   6      145.14      154.53     11.44 o 
  -6   2   6        8.17       19.74      4.10 o 
  -5   2   6      845.65      866.17     26.75 o 
  -4   2   6     2247.43     2181.59     76.91 o 
  -3   2   6       93.57      122.67      5.57 o 
  -2   2   6       33.78       32.30      4.71 o 
  -1   2   6     4132.04     3960.63     65.00 o 
   0   2   6     2059.46     2021.54     17.78 o 
   1   2   6     3110.12     3064.33     51.20 o 
   2   2   6     1958.06     1707.93      9.87 o 
   3   2   6    15399.00    14337.89    242.85 o 
   4   2   6     1913.88     1807.66     16.88 o 
   5   2   6     1008.59      933.86     14.32 o 
   6   2   6     2125.00     2152.19     16.92 o 
   7   2   6     1212.80     1310.14      7.75 o 
   8   2   6       20.71       40.98      4.31 o 
   9   2   6     1131.02     1061.08     16.58 o 
  10   2   6      756.81      742.44     12.48 o 
  11   2   6      533.60      540.22     14.56 o 
  12   2   6       75.42       77.71      4.67 o 
  13   2   6       58.98       46.17     14.23 o 
 -10   3   6      111.86      112.76      5.32 o 
  -9   3   6       10.46       12.40      4.83 o 
  -8   3   6       10.37       12.98      3.85 o 
  -7   3   6        7.87       11.63      3.86 o 
  -6   3   6      944.88      986.19     25.74 o 
  -5   3   6      564.27      555.58     14.12 o 
  -4   3   6      319.83      283.92      6.59 o 
  -3   3   6     2743.63     2571.58     66.33 o 
  -2   3   6     1113.27     1071.49     22.02 o 
  -1   3   6      476.31      470.01      5.47 o 
   0   3   6      159.13      189.54      5.31 o 
   1   3   6     4375.05     3962.26     12.05 o 
   2   3   6     5431.49     5129.93     28.00 o 
   3   3   6      140.68      129.40      5.35 o 
   4   3   6       31.53       48.35      5.94 o 
   5   3   6     1571.04     1450.47      9.49 o 
   6   3   6     4015.24     4010.99     26.04 o 
   7   3   6      262.44      253.50      5.43 o 
   8   3   6     1081.99     1061.77      9.63 o 
   9   3   6      357.74      365.82      4.96 o 
  10   3   6        0.97        1.42      3.84 o 
  11   3   6        0.29        2.52      4.19 o 
  12   3   6       69.89       71.54      4.59 o 
 -10   4   6        0.36        3.66      4.62 o 
  -9   4   6       93.55       97.37      7.99 o 
  -8   4   6      136.81      138.74      4.55 o 
  -7   4   6      333.62      347.62      7.58 o 
  -6   4   6       71.60       83.80      4.28 o 
  -5   4   6        0.82        3.47      4.15 o 
  -4   4   6     1932.77     1977.77     52.40 o 
  -3   4   6      645.23      590.88     11.44 o 
  -2   4   6      302.13      327.47      5.27 o 
  -1   4   6     6917.40     6791.94     60.34 o 
   0   4   6     9457.49     9386.28     74.29 o 
   1   4   6      119.36      103.34      6.16 o 
   2   4   6     2385.39     2318.24     12.85 o 
   3   4   6      137.21      121.88      4.70 o 
   4   4   6     1429.09     1362.28      9.75 o 
   5   4   6      457.25      390.37      5.23 o 
   6   4   6     1471.84     1471.58     22.22 o 
   7   4   6     2076.26     2001.30     29.30 o 
   8   4   6      261.24      279.09      5.39 o 
   9   4   6      470.66      471.56     16.24 o 
  10   4   6      543.22      538.93      5.47 o 
  11   4   6      194.60      191.23      4.74 o 
  12   4   6       43.61       35.41      4.74 o 
 -10   5   6       64.58       58.05      4.81 o 
  -9   5   6      197.77      198.61      6.23 o 
  -8   5   6       66.54       76.01      4.41 o 
  -7   5   6       10.55       14.30      3.96 o 
  -6   5   6     1012.05     1028.15     29.26 o 
  -5   5   6      191.36      171.47      6.23 o 
  -4   5   6        1.20        6.04      4.10 o 
  -3   5   6      193.12      195.55      6.52 o 
  -2   5   6     7325.36     7081.96    100.12 o 
  -1   5   6     9558.40     9256.42    101.79 o 
   0   5   6     1869.58     1631.01     24.15 o 
   1   5   6     5731.42     5568.13     76.87 o 
   2   5   6      893.17      830.13      7.97 o 
   3   5   6     2376.36     2220.51     15.23 o 
   4   5   6      290.45      303.26      5.20 o 
   5   5   6      581.75      550.73      6.94 o 
   6   5   6     1434.41     1514.77     13.46 o 
   7   5   6      146.23      148.74      5.40 o 
   8   5   6      237.76      234.91      5.50 o 
   9   5   6      228.52      235.57     11.79 o 
  10   5   6      433.25      465.97     16.50 o 
  11   5   6      101.71      106.96      4.98 o 
  12   5   6      288.06      264.05     14.68 o 
 -10   6   6       78.63       61.33      6.70 o 
  -9   6   6       44.73       49.89      6.00 o 
  -8   6   6      158.45      147.80      7.05 o 
  -7   6   6      527.61      551.63     26.18 o 
  -6   6   6       11.16       11.44      4.43 o 
  -5   6   6        2.88        7.40      4.18 o 
  -4   6   6       99.50       93.13      4.78 o 
  -3   6   6      521.77      495.94     12.84 o 
  -2   6   6       81.06       88.21      4.73 o 
  -1   6   6      246.47      275.40      5.94 o 
   0   6   6      532.79      401.44      5.37 o 
   1   6   6     1774.75     1633.51     21.95 o 
   2   6   6      248.68      220.58      4.81 o 
   3   6   6     2914.13     2854.34     17.86 o 
   4   6   6     3228.61     3231.36     21.98 o 
   5   6   6        8.76       17.10      3.89 o 
   6   6   6      991.42     1014.82      8.06 o 
   7   6   6      213.69      202.92      7.80 o 
   8   6   6      684.96      770.46     13.88 o 
   9   6   6      583.68      605.41     21.11 o 
  10   6   6      486.79      511.53     16.67 o 
  11   6   6       90.01       82.79      4.90 o 
  12   6   6      120.50      103.62      8.10 o 
 -10   7   6        2.31        5.39      4.39 o 
  -9   7   6      242.60      226.77     13.95 o 
  -8   7   6      152.73      164.09      6.00 o 
  -7   7   6       80.15       86.50      4.11 o 
  -6   7   6     1281.32     1339.44     33.60 o 
  -5   7   6     1145.28     1223.39     43.84 o 
  -4   7   6      559.57      576.64      8.57 o 
  -3   7   6      483.22      480.40     12.15 o 
  -2   7   6     2321.96     2302.31     34.94 o 
  -1   7   6        2.03        9.07      4.77 o 
   0   7   6        9.07       16.39      4.31 o 
   1   7   6      848.11     1000.59     14.69 o 
   2   7   6     3677.85     3413.33     11.96 o 
   3   7   6     4256.68     4138.26     14.31 o 
   4   7   6      940.94      925.56      9.38 o 
   5   7   6     1161.17     1134.61     11.91 o 
   6   7   6       43.88       49.60      5.10 o 
   7   7   6       54.01       62.22      5.13 o 
   8   7   6      146.85      132.50      4.93 o 
   9   7   6      327.46      357.76     17.14 o 
  10   7   6      286.77      318.65     14.08 o 
  11   7   6        2.00       11.09      6.18 o 
 -10   8   6       96.43       70.46      5.36 o 
  -9   8   6       25.00       31.09      4.38 o 
  -8   8   6       56.91       50.70      4.35 o 
  -7   8   6      149.90      145.84      4.39 o 
  -6   8   6      595.19      618.55     10.61 o 
  -5   8   6      147.59      162.57      5.79 o 
  -4   8   6      672.79      697.58     10.10 o 
  -3   8   6      444.76      428.25     15.04 o 
  -2   8   6        2.24        3.71      4.46 o 
  -1   8   6      206.60      197.89      5.08 o 
   0   8   6      612.14      546.50      5.57 o 
   1   8   6     3296.87     3256.72     19.43 o 
   2   8   6      657.70      609.02      8.52 o 
   3   8   6      646.04      681.14      8.39 o 
   4   8   6      718.13      777.82     11.31 o 
   5   8   6      391.55      424.25      5.29 o 
   6   8   6      127.41      133.60      4.77 o 
   7   8   6     2074.11     2157.38     58.75 o 
   8   8   6      832.58      794.48     19.66 o 
   9   8   6      142.19      135.11      5.90 o 
  10   8   6        9.80       14.13      6.97 o 
  11   8   6        4.59        7.04      5.42 o 
  -9   9   6       92.60       73.09      4.57 o 
  -8   9   6       28.27       34.22      4.46 o 
  -7   9   6       10.96       17.18      4.52 o 
  -6   9   6       25.07       28.19      4.22 o 
  -5   9   6     1690.04     1744.93     16.90 o 
  -4   9   6     1132.95     1194.23     25.04 o 
  -3   9   6        1.99        5.59      4.68 o 
  -2   9   6      530.52      514.94     11.50 o 
  -1   9   6      667.71      685.10      9.36 o 
   0   9   6     1085.96     1055.60      6.80 o 
   1   9   6       69.14       94.55      4.57 o 
   2   9   6       59.22       71.95      5.27 o 
   3   9   6      285.51      285.07      5.00 o 
   4   9   6      162.87      154.41      4.84 o 
   5   9   6      136.98      134.98      4.67 o 
   6   9   6      871.94      898.20     11.70 o 
   7   9   6      650.21      680.62     21.35 o 
   8   9   6      135.72      142.41     11.76 o 
   9   9   6      234.85      224.52      5.90 o 
  10   9   6       54.72       46.41      5.01 o 
  -9  10   6        3.25        5.91      4.38 o 
  -8  10   6       10.27       11.39      4.36 o 
  -7  10   6      118.68       93.71      5.75 o 
  -6  10   6      328.97      378.28     11.91 o 
  -5  10   6       31.99       39.50      4.45 o 
  -4  10   6        1.11        4.08      4.27 o 
  -3  10   6      226.33      239.90     13.92 o 
  -2  10   6     1366.76     1485.54     37.93 o 
  -1  10   6        0.07        9.38      4.42 o 
   0  10   6      974.57      967.26     24.78 o 
   1  10   6      506.76      495.61      5.65 o 
   2  10   6       27.29       36.92      4.70 o 
   3  10   6        3.43        6.85      4.24 o 
   4  10   6      476.37      505.97      5.29 o 
   5  10   6     1143.36     1205.19     24.44 o 
   6  10   6      215.45      228.17      9.14 o 
   7  10   6      315.40      336.08     14.61 o 
   8  10   6      257.47      241.47      6.47 o 
   9  10   6      125.31       96.77      5.77 o 
  -8  11   6      357.53      299.10      6.72 o 
  -7  11   6       24.82       24.95      4.64 o 
  -6  11   6       69.30       74.53      4.66 o 
  -5  11   6      193.97      201.68      8.67 o 
  -4  11   6       83.91       84.52      5.09 o 
  -3  11   6      141.87      158.27      6.73 o 
  -2  11   6       10.90        9.39      4.29 o 
  -1  11   6     2122.98     2240.91     38.65 o 
   0  11   6     1273.35     1355.80     38.84 o 
   1  11   6       15.12       11.25      4.59 o 
   2  11   6      158.69      163.71      5.25 o 
   3  11   6      537.95      576.07     12.26 o 
   4  11   6      257.30      302.94      6.94 o 
   5  11   6      194.79      200.70      4.72 o 
   6  11   6      229.76      205.32      9.85 o 
   7  11   6       98.20       93.68      5.93 o 
   8  11   6       64.25       72.87      5.51 o 
   9  11   6        6.22        4.91      5.58 o 
  -8  12   6        0.24        3.35      4.47 o 
  -7  12   6      201.55      177.58     10.59 o 
  -6  12   6      211.77      211.30      6.50 o 
  -5  12   6       47.49       60.97      6.35 o 
  -4  12   6        3.49        6.95      4.56 o 
  -3  12   6      159.70      189.12     14.24 o 
  -2  12   6      525.80      534.49     19.64 o 
  -1  12   6       65.05       68.09      4.96 o 
   0  12   6       40.69       52.58      4.54 o 
   1  12   6      629.03      679.21      6.33 o 
   2  12   6     1405.17     1549.18     27.60 o 
   3  12   6       41.77       48.54      4.46 o 
   4  12   6      590.53      621.36     11.86 o 
   5  12   6      374.93      378.39     12.88 o 
   6  12   6        5.12        4.66      5.50 o 
   7  12   6       25.56       24.09      5.43 o 
   8  12   6       63.93       59.63      5.89 o 
  -7  13   6      124.45      106.24      6.23 o 
  -6  13   6       15.05       14.26      5.02 o 
  -5  13   6       56.79       70.76      8.87 o 
  -4  13   6      428.96      425.58     27.38 o 
  -3  13   6       65.34       77.93      4.94 o 
  -2  13   6      111.04      110.13      5.06 o 
  -1  13   6      219.79      280.24     12.35 o 
   0  13   6      209.74      214.81      7.14 o 
   1  13   6      222.83      231.38      5.27 o 
   2  13   6       28.16       38.68      4.76 o 
   3  13   6      750.72      817.18     13.17 o 
   4  13   6      221.45      213.90      6.55 o 
   5  13   6        0.00        6.13      5.31 o 
   6  13   6      136.04      121.37      6.55 o 
   7  13   6      182.74      132.88      6.47 o 
  -5  14   6      291.15      254.28     27.20 o 
  -4  14   6        0.39        1.23      4.95 o 
  -3  14   6      241.06      240.71     14.64 o 
  -2  14   6      324.89      317.97     16.77 o 
  -1  14   6       62.29       71.45      6.90 o 
   0  14   6       12.59       26.12      5.08 o 
   1  14   6      284.92      311.55     15.35 o 
   2  14   6      299.24      310.35     10.19 o 
   3  14   6       81.75       88.67      5.87 o 
   4  14   6       22.71       29.22      5.41 o 
   5  14   6      208.96      186.70      8.88 o 
  -4  15   6      137.61      115.73      7.96 o 
  -3  15   6      149.70      158.07     13.39 o 
  -2  15   6       11.20       15.63      5.50 o 
  -1  15   6       78.91       93.42      8.03 o 
   0  15   6      162.00      168.41      6.72 o 
   1  15   6        0.42        6.02      5.71 o 
   2  15   6      173.32      155.84     75.78 o 
   3  15   6      222.96      177.47     99.01 o 
   3 -12   7       38.57       19.11     11.16 o 
  -1 -11   7       18.23       10.89      8.62 o 
   0 -11   7      119.28      104.54      9.58 o 
   1 -11   7      100.50       98.40     10.72 o 
   2 -11   7        6.25       13.73     10.05 o 
   3 -11   7        7.06        8.46      8.55 o 
   4 -11   7       16.84       23.60     10.40 o 
   5 -11   7        6.83       13.19     10.87 o 
   6 -11   7        1.51        6.81     12.32 o 
   7 -11   7        6.78        9.51     12.52 o 
  -3 -10   7        3.48        0.73      5.69 o 
  -2 -10   7       96.68      100.57      8.97 o 
  -1 -10   7      183.70      180.65      9.62 o 
   0 -10   7       60.06       56.86     10.09 o 
   1 -10   7        0.46        4.96      9.55 o 
   2 -10   7       51.26       54.58     10.40 o 
   3 -10   7      206.75      195.41     10.14 o 
   4 -10   7        1.35        7.75      9.73 o 
   5 -10   7      264.85      273.82     12.88 o 
   6 -10   7      171.08      177.26     10.49 o 
   7 -10   7       36.21       30.31      7.75 o 
   8 -10   7       37.09       29.61      7.64 o 
  -4  -9   7        9.90       10.45      5.57 o 
  -3  -9   7       99.37       96.26      5.28 o 
  -2  -9   7       11.73        9.85      6.16 o 
  -1  -9   7        9.74       13.55      7.81 o 
   0  -9   7        1.69        2.99      7.34 o 
   1  -9   7       57.30       68.06      8.24 o 
   2  -9   7      369.27      389.35     12.15 o 
   3  -9   7        7.08        5.89      7.95 o 
   4  -9   7      451.65      491.22     13.22 o 
   5  -9   7      369.01      398.42     17.12 o 
   6  -9   7      251.36      237.48      8.57 o 
   7  -9   7        4.59        3.56      6.61 o 
   8  -9   7      142.51      131.60      8.31 o 
   9  -9   7       27.77       20.67      7.63 o 
  -5  -8   7       75.52       54.40      4.76 o 
  -4  -8   7      232.18      234.37      8.38 o 
  -3  -8   7        7.76       12.92      5.21 o 
  -2  -8   7       79.41       91.13      6.17 o 
  -1  -8   7       40.22       56.53      6.16 o 
   0  -8   7      286.78      292.39      8.02 o 
   1  -8   7       55.97       83.56      9.55 o 
   2  -8   7       68.38       65.16      8.19 o 
   3  -8   7       67.86       68.02      9.71 o 
   4  -8   7      132.82      135.89      7.77 o 
   5  -8   7       43.80       40.18      6.92 o 
   6  -8   7      267.90      264.90      8.28 o 
   7  -8   7      137.77      134.31      7.41 o 
   8  -8   7        3.76        8.21      6.40 o 
   9  -8   7      108.83      109.79      6.96 o 
  10  -8   7       51.68       54.31      6.68 o 
  -6  -7   7       65.93       58.84      5.15 o 
  -5  -7   7       76.22       85.44      4.96 o 
  -4  -7   7        4.72        8.64      4.33 o 
  -3  -7   7       91.99      104.55      5.18 o 
  -2  -7   7      253.34      262.92      5.35 o 
  -1  -7   7      314.76      356.95      7.82 o 
   0  -7   7       16.57       18.83      5.75 o 
   1  -7   7      487.74      522.60      9.68 o 
   2  -7   7      156.11      148.53      6.86 o 
   3  -7   7       55.84       61.77      6.86 o 
   4  -7   7      134.75      139.03      8.00 o 
   5  -7   7      679.04      693.99      9.65 o 
   6  -7   7      808.64      828.11      9.48 o 
   7  -7   7       21.44       24.40      6.22 o 
   8  -7   7      469.58      480.61      9.79 o 
   9  -7   7      211.50      232.74      7.07 o 
  10  -7   7       48.62       56.81      7.47 o 
  11  -7   7       14.00       10.12      7.14 o 
  -7  -6   7      127.46       97.17      6.86 o 
  -6  -6   7        3.61        9.55      4.28 o 
  -5  -6   7       52.95       57.85      4.31 o 
  -4  -6   7       19.89       25.96      4.33 o 
  -3  -6   7      227.19      275.00      5.29 o 
  -2  -6   7      387.04      437.11     12.30 o 
  -1  -6   7      373.84      386.08      7.71 o 
   0  -6   7     1280.94     1304.77     10.50 o 
   1  -6   7        8.19       12.15      5.75 o 
   2  -6   7       31.35       37.28      6.64 o 
   3  -6   7      301.47      294.60      7.56 o 
   4  -6   7      538.69      540.25      8.36 o 
   5  -6   7       78.44       80.25      6.19 o 
   6  -6   7      239.93      241.88      7.00 o 
   7  -6   7      217.78      197.48      6.51 o 
   8  -6   7      197.24      197.53      7.69 o 
   9  -6   7       47.31       51.37      7.27 o 
  10  -6   7      186.37      213.48     11.71 o 
  11  -6   7      273.45      270.59      8.02 o 
  -8  -5   7       42.84       34.11      4.44 o 
  -7  -5   7       33.22       31.15      4.50 o 
  -6  -5   7      121.44      142.09      7.41 o 
  -5  -5   7        9.26       11.41      4.44 o 
  -4  -5   7       21.87       30.65      5.82 o 
  -3  -5   7      161.89      178.80      5.84 o 
  -2  -5   7     1206.44     1324.35      9.77 o 
  -1  -5   7      552.79      600.23      7.03 o 
   0  -5   7       24.38       29.42      5.50 o 
   1  -5   7      479.01      465.72      7.74 o 
   2  -5   7     1155.01     1188.97     19.70 o 
   3  -5   7      160.64      158.52     11.39 o 
   4  -5   7      143.98      155.69      6.72 o 
   5  -5   7     1027.04     1090.10     11.96 o 
   6  -5   7      130.67      126.49      6.92 o 
   7  -5   7       49.27       44.82      6.77 o 
   8  -5   7        2.50        2.81      5.84 o 
   9  -5   7      449.58      473.91      7.44 o 
  10  -5   7       66.08       84.27      6.41 o 
  11  -5   7        0.81        6.23      6.10 o 
  12  -5   7       71.44       54.58      6.87 o 
  -8  -4   7       72.59       80.48      5.56 o 
  -7  -4   7      156.17      150.93      6.26 o 
  -6  -4   7      134.43      136.45      7.72 o 
  -5  -4   7        6.91        7.96      4.74 o 
  -4  -4   7      544.74      599.45     39.55 o 
  -3  -4   7     1409.86     1556.01     63.06 o 
  -2  -4   7      100.50      119.03      5.37 o 
  -1  -4   7      174.05      175.22      6.70 o 
   0  -4   7      224.41      236.07      6.13 o 
   1  -4   7      634.96      631.69      6.41 o 
   2  -4   7      333.89      342.50      7.07 o 
   3  -4   7     3011.52     2923.28     39.21 o 
   4  -4   7     3316.75     3157.52     20.22 o 
   5  -4   7      107.21      112.34      6.16 o 
   6  -4   7       65.39       59.41      5.69 o 
   7  -4   7      274.22      264.84      7.02 o 
   8  -4   7      204.25      201.34      6.47 o 
   9  -4   7       21.16       23.07      5.61 o 
  10  -4   7        4.01        4.25      5.23 o 
  11  -4   7      216.81      215.68      6.60 o 
  12  -4   7       57.27       51.71      6.47 o 
  -9  -3   7       70.80       61.72      8.13 o 
  -8  -3   7       50.38       49.56      4.94 o 
  -7  -3   7        3.55        9.12      5.50 o 
  -6  -3   7       28.01       31.60      4.52 o 
  -5  -3   7      689.06      755.97     25.91 o 
  -4  -3   7      493.94      539.03     37.59 o 
  -3  -3   7      266.82      284.99     13.99 o 
  -2  -3   7      249.39      250.54      5.70 o 
  -1  -3   7       69.09       70.26      4.96 o 
   0  -3   7       71.99       64.86      5.20 o 
   1  -3   7      108.56      114.56      5.44 o 
   2  -3   7     2175.06     2211.48     32.26 o 
   3  -3   7     2939.71     2761.64     51.09 o 
   4  -3   7      369.29      405.48      6.78 o 
   5  -3   7       86.69       64.83      6.60 o 
   6  -3   7      376.02      344.96      7.25 o 
   7  -3   7        4.98        7.52      5.87 o 
   8  -3   7      253.66      257.90     11.29 o 
   9  -3   7      403.59      418.31      7.14 o 
  10  -3   7       42.21       39.17      5.99 o 
  11  -3   7       62.00       68.98      9.15 o 
  12  -3   7        0.07        5.54      6.30 o 
  -9  -2   7        2.59        4.78      4.79 o 
  -8  -2   7        1.71        9.29      4.49 o 
  -7  -2   7       57.42       61.85      5.01 o 
  -6  -2   7      503.50      557.55     29.85 o 
  -5  -2   7       11.67       16.01      4.54 o 
  -4  -2   7      872.24      976.55     21.11 o 
  -3  -2   7      784.55      802.38     28.24 o 
  -2  -2   7       32.88       35.83      5.83 o 
  -1  -2   7      324.30      324.62      6.48 o 
   0  -2   7     2063.39     2192.45     32.85 o 
   1  -2   7     2822.02     2624.99     21.96 o 
   2  -2   7      383.65      436.32      9.01 o 
   3  -2   7      685.41      713.27      7.33 o 
   4  -2   7      209.77      204.19      7.58 o 
   5  -2   7     1981.35     1900.02     12.27 o 
   6  -2   7       87.25       81.46      6.95 o 
   7  -2   7     1112.93     1047.11     10.54 o 
   8  -2   7     1507.04     1572.07     41.81 o 
   9  -2   7       73.41       99.15     13.74 o 
  10  -2   7       36.11       34.35      5.46 o 
  11  -2   7       73.23       64.65      5.02 o 
  12  -2   7       75.40       65.44      5.37 o 
  13  -2   7       19.36       15.43      5.23 o 
  -9  -1   7       21.53       14.45      4.73 o 
  -8  -1   7       30.27       36.79      4.68 o 
  -7  -1   7        2.15        2.73      4.74 o 
  -6  -1   7      199.29      228.62     22.01 o 
  -5  -1   7      258.39      278.74     11.80 o 
  -4  -1   7      608.51      641.08     28.61 o 
  -3  -1   7      140.81      140.97      4.96 o 
  -2  -1   7      549.12      551.65     13.18 o 
  -1  -1   7     4512.69     4349.06    110.31 o 
   0  -1   7      786.53      721.51      7.39 o 
   1  -1   7      903.27      871.02     18.41 o 
   2  -1   7     2829.34     2593.11     16.37 o 
   3  -1   7     2428.39     2444.84     39.33 o 
   4  -1   7      504.87      518.26      8.24 o 
   5  -1   7       23.63       52.21      5.54 o 
   6  -1   7      705.66      677.65     16.91 o 
   7  -1   7     2327.01     2329.05     53.73 o 
   8  -1   7       78.57      107.26      5.39 o 
   9  -1   7      262.35      226.04      5.37 o 
  10  -1   7      744.33      803.75     14.70 o 
  11  -1   7      118.45      134.35      5.56 o 
  12  -1   7       25.41       29.89      5.22 o 
  13  -1   7       58.70       55.84      5.28 o 
 -10   0   7       23.77       15.05      7.85 o 
  -9   0   7       71.59       68.30      5.64 o 
  -8   0   7       47.26       47.19      5.00 o 
  -7   0   7      371.77      407.88     25.49 o 
  -6   0   7      314.44      366.55     23.74 o 
  -5   0   7       13.02       18.08      4.75 o 
  -4   0   7      129.85      105.00      6.66 o 
  -3   0   7       34.15       36.15      6.56 o 
  -2   0   7     1346.70     1355.11     54.29 o 
  -1   0   7      251.02      233.71      5.41 o 
   0   0   7     4383.83     4601.19     62.02 o 
   1   0   7     2403.62     2223.02     40.69 o 
   2   0   7       91.83       83.61      4.83 o 
   3   0   7       20.43       20.76      4.92 o 
   4   0   7     1088.67     1018.87     11.30 o 
   5   0   7     4663.66     4284.85    112.94 o 
   6   0   7      320.57      327.92      6.15 o 
   7   0   7        3.56       10.62      4.63 o 
   8   0   7      129.11      150.29      5.06 o 
   9   0   7      527.12      538.96     10.35 o 
  10   0   7      165.14      181.59      5.21 o 
  11   0   7      154.53      149.18      9.61 o 
  12   0   7      307.32      316.92     16.28 o 
  13   0   7       17.80       21.96      5.23 o 
 -10   1   7       21.07        6.96      4.62 o 
  -9   1   7       17.49       16.20      4.53 o 
  -8   1   7      129.55      138.88      8.08 o 
  -7   1   7      352.26      358.90     22.84 o 
  -6   1   7       88.79       98.54      4.65 o 
  -5   1   7      106.30      113.30      8.82 o 
  -4   1   7      245.63      269.80      8.37 o 
  -3   1   7      175.32      175.36      8.77 o 
  -2   1   7     1077.54     1111.16     30.87 o 
  -1   1   7     1757.51     1455.82     33.01 o 
   0   1   7     1827.43     1875.19     24.30 o 
   1   1   7     3458.54     3191.78     61.26 o 
   2   1   7      756.77      655.25      6.16 o 
   3   1   7     5828.90     5297.12     60.58 o 
   4   1   7     2693.41     2646.29     33.29 o 
   5   1   7      803.70      704.88     19.71 o 
   6   1   7     1120.20     1041.29      7.67 o 
   7   1   7      463.55      400.23      5.63 o 
   8   1   7       99.51      124.69      4.85 o 
   9   1   7       70.62       70.98      4.47 o 
  10   1   7     1128.49     1116.51     17.29 o 
  11   1   7      449.07      465.73     11.12 o 
  12   1   7       21.81       22.78      4.43 o 
  13   1   7       75.40       57.25      5.05 o 
 -10   2   7        4.54        3.01      4.86 o 
  -9   2   7       90.61       96.44     11.44 o 
  -8   2   7       41.86       36.60      5.16 o 
  -7   2   7      124.87      131.93      6.80 o 
  -6   2   7      269.40      283.37     12.53 o 
  -5   2   7      486.91      513.65     19.49 o 
  -4   2   7       73.03       76.12      4.09 o 
  -3   2   7     1714.97     1708.84     37.27 o 
  -2   2   7      134.59      104.57      5.38 o 
  -1   2   7       16.42       20.13      4.51 o 
   0   2   7     1923.59     1971.68     20.34 o 
   1   2   7     1127.79     1053.25     15.23 o 
   2   2   7     6421.95     6218.35     20.24 o 
   3   2   7      139.26      130.11      5.56 o 
   4   2   7     4069.11     3790.21     20.15 o 
   5   2   7     5164.97     4853.40     52.66 o 
   6   2   7      186.01      172.89      5.04 o 
   7   2   7        1.74       13.30      4.67 o 
   8   2   7      996.13     1052.77     15.38 o 
   9   2   7     1129.17     1224.97     13.44 o 
  10   2   7      528.07      571.01      8.71 o 
  11   2   7        0.15        6.88      4.31 o 
  12   2   7       69.64       78.24      6.73 o 
  13   2   7      108.64       86.23     17.14 o 
 -10   3   7       77.40       59.43     10.19 o 
  -9   3   7       39.27       44.84      9.38 o 
  -8   3   7       68.40       70.76      3.97 o 
  -7   3   7       86.25       92.71      4.34 o 
  -6   3   7      177.75      215.46     10.29 o 
  -5   3   7       51.33       48.81      4.20 o 
  -4   3   7     1765.47     1698.75     59.22 o 
  -3   3   7     1912.52     2000.85     40.86 o 
  -2   3   7      139.94      138.88      4.83 o 
  -1   3   7     1268.92     1266.04     20.60 o 
   0   3   7     2452.25     2442.86     24.80 o 
   1   3   7     2373.11     2247.79     38.43 o 
   2   3   7      101.13      108.85      5.42 o 
   3   3   7     7308.40     6979.85     29.29 o 
   4   3   7     3151.81     2877.74     15.48 o 
   5   3   7      268.66      251.86      4.84 o 
   6   3   7      390.92      362.64      6.73 o 
   7   3   7     4128.76     4013.72     34.27 o 
   8   3   7      946.90      981.57      7.68 o 
   9   3   7      225.61      228.81      4.74 o 
  10   3   7      393.83      407.61     13.76 o 
  11   3   7       44.65       44.34      4.13 o 
  12   3   7       84.50       83.88      4.69 o 
 -10   4   7       80.60       65.17      5.21 o 
  -9   4   7       88.71       90.98      4.44 o 
  -8   4   7       31.04       30.05      3.91 o 
  -7   4   7        2.50        5.67      4.26 o 
  -6   4   7      298.49      296.09      8.30 o 
  -5   4   7      715.54      706.41     32.08 o 
  -4   4   7      161.13      185.06      6.92 o 
  -3   4   7     1038.02     1029.78     33.23 o 
  -2   4   7     1847.79     1709.35     45.21 o 
  -1   4   7     1892.11     1800.74     25.27 o 
   0   4   7      468.07      495.70      5.51 o 
   1   4   7     5355.81     5229.83     80.28 o 
   2   4   7     2302.45     2006.85      7.89 o 
   3   4   7      751.18      833.70      6.41 o 
   4   4   7      537.29      540.49      5.68 o 
   5   4   7     1062.97      986.10     10.49 o 
   6   4   7     2646.85     2546.53     25.32 o 
   7   4   7      197.05      196.40      5.49 o 
   8   4   7     1505.84     1546.03     27.55 o 
   9   4   7      900.07      971.77     11.27 o 
  10   4   7      126.77      143.71      4.88 o 
  11   4   7        8.16       16.84      4.39 o 
  12   4   7       81.56       75.28      4.73 o 
 -10   5   7       31.24       38.43      8.83 o 
  -9   5   7       11.00       12.25      4.18 o 
  -8   5   7       99.34       98.74      9.25 o 
  -7   5   7      255.91      268.33     19.81 o 
  -6   5   7      294.85      347.03     17.15 o 
  -5   5   7       57.30       54.42      4.63 o 
  -4   5   7      882.31      824.05     15.36 o 
  -3   5   7     2068.36     2104.02     48.65 o 
  -2   5   7     1458.10     1456.70     44.45 o 
  -1   5   7      144.12      184.39      6.05 o 
   0   5   7     5422.46     4863.27     50.50 o 
   1   5   7       42.68       32.14      4.54 o 
   2   5   7     2450.88     2288.56      8.51 o 
   3   5   7     2471.03     2478.65     11.02 o 
   4   5   7     2884.98     3012.12      9.79 o 
   5   5   7     1052.87      928.82     10.11 o 
   6   5   7        5.88       17.01      5.35 o 
   7   5   7     1552.59     1595.03     20.51 o 
   8   5   7      707.49      753.38     18.15 o 
   9   5   7       65.78       72.73      6.23 o 
  10   5   7       18.04       31.26      5.16 o 
  11   5   7      729.82      712.37     16.19 o 
  12   5   7       77.94       72.39      4.86 o 
 -10   6   7        7.59        4.39      4.17 o 
  -9   6   7      163.39      136.52      6.91 o 
  -8   6   7      383.39      390.97     20.30 o 
  -7   6   7       24.33       29.05      4.14 o 
  -6   6   7      823.63      855.39     31.92 o 
  -5   6   7      559.65      573.87     18.65 o 
  -4   6   7        9.71       11.10      4.02 o 
  -3   6   7       66.65       60.05      4.23 o 
  -2   6   7     1456.16     1348.27     26.79 o 
  -1   6   7     3542.47     3247.02     17.00 o 
   0   6   7        6.34       17.07      4.58 o 
   1   6   7      216.11      227.60      6.40 o 
   2   6   7     3192.15     2842.86     24.80 o 
   3   6   7     1527.62     1232.67      9.30 o 
   4   6   7        2.56       20.96      4.07 o 
   5   6   7     2099.44     2071.28     19.94 o 
   6   6   7      294.73      339.57      6.90 o 
   7   6   7      254.59      249.36      4.96 o 
   8   6   7       38.84       52.57      4.39 o 
   9   6   7      158.51      179.33      5.49 o 
  10   6   7      889.41      982.43     28.13 o 
  11   6   7       29.55       31.13      4.10 o 
  12   6   7       74.29       61.34      4.68 o 
 -10   7   7        8.16        5.54      4.18 o 
  -9   7   7      101.48       88.09      5.35 o 
  -8   7   7       34.58       39.55      3.98 o 
  -7   7   7      483.23      547.36     16.56 o 
  -6   7   7       59.34       72.45      4.05 o 
  -5   7   7      194.55      192.03      5.96 o 
  -4   7   7      489.91      478.61     13.42 o 
  -3   7   7     1417.44     1380.94     25.76 o 
  -2   7   7      259.27      270.55      4.74 o 
  -1   7   7       13.90       20.07      4.51 o 
   0   7   7      364.15      288.26      8.10 o 
   1   7   7     1178.88     1070.34      8.80 o 
   2   7   7     1131.66     1049.61     12.70 o 
   3   7   7      296.95      315.85      5.08 o 
   4   7   7     5045.38     4973.84     46.92 o 
   5   7   7      648.47      654.10      7.24 o 
   6   7   7      155.83      144.31      4.21 o 
   7   7   7      110.32      104.41      6.66 o 
   8   7   7     1174.58     1213.65     31.67 o 
   9   7   7      394.77      391.52      9.32 o 
  10   7   7       18.36       14.39      4.85 o 
  11   7   7      175.30      144.72      5.87 o 
  -9   8   7      119.90      107.94      5.17 o 
  -8   8   7      147.59      133.52      5.49 o 
  -7   8   7        0.22        7.99      4.18 o 
  -6   8   7      132.86      112.45      5.31 o 
  -5   8   7     1357.96     1403.87     49.47 o 
  -4   8   7     2335.15     2493.31     69.39 o 
  -3   8   7        1.24        6.79      4.52 o 
  -2   8   7     1506.44     1541.72     32.38 o 
  -1   8   7      436.01      509.13      5.60 o 
   0   8   7      215.17      234.44      5.66 o 
   1   8   7      117.60      125.70      8.00 o 
   2   8   7     1330.59     1216.11      7.05 o 
   3   8   7     2431.47     2387.63     12.14 o 
   4   8   7      103.22       95.81      4.31 o 
   5   8   7        7.14       10.86      4.20 o 
   6   8   7      305.60      300.45      7.81 o 
   7   8   7      852.38      921.31     15.80 o 
   8   8   7       61.92       65.07      5.19 o 
   9   8   7      182.39      194.33     12.47 o 
  10   8   7       75.93       68.34      4.81 o 
  11   8   7        0.26        4.46      5.02 o 
  -9   9   7        2.24       12.66      4.39 o 
  -8   9   7       33.88       40.18      6.52 o 
  -7   9   7        8.78       12.53      4.12 o 
  -6   9   7      150.83      163.56      4.92 o 
  -5   9   7      545.69      621.51     25.02 o 
  -4   9   7       48.00       63.79      4.35 o 
  -3   9   7      795.88      800.03     22.74 o 
  -2   9   7      893.79      912.50     23.52 o 
  -1   9   7       14.56       18.07      4.80 o 
   0   9   7      441.67      456.54      5.59 o 
   1   9   7     1527.00     1450.65     19.30 o 
   2   9   7     1139.92     1118.35     21.75 o 
   3   9   7        8.31       18.56      4.25 o 
   4   9   7       21.70       25.18      4.27 o 
   5   9   7     1005.11     1109.12     20.24 o 
   6   9   7      831.07      930.93     14.15 o 
   7   9   7      204.27      226.95      5.96 o 
   8   9   7     1010.14     1039.72     19.98 o 
   9   9   7      102.98      102.59      5.54 o 
  10   9   7        0.62        5.32      5.51 o 
  -9  10   7       69.95       52.46      4.94 o 
  -8  10   7       26.89       26.98      4.36 o 
  -7  10   7       84.26       91.46      5.04 o 
  -6  10   7        1.12        2.86      4.42 o 
  -5  10   7      181.29      176.72      4.72 o 
  -4  10   7      302.52      356.09     12.56 o 
  -3  10   7       44.12       61.13      5.22 o 
  -2  10   7        0.11        1.98      4.60 o 
  -1  10   7      624.69      670.95     12.21 o 
   0  10   7     1275.08     1433.28     23.87 o 
   1  10   7      308.70      301.53      5.29 o 
   2  10   7     1443.73     1464.82     15.41 o 
   3  10   7      214.62      223.67      4.71 o 
   4  10   7     1026.89     1115.20     17.70 o 
   5  10   7      216.43      244.68      4.46 o 
   6  10   7      359.07      375.04      6.33 o 
   7  10   7      827.77      873.14     21.10 o 
   8  10   7       65.54       68.30      9.72 o 
   9  10   7       36.81       33.03      5.22 o 
  10  10   7      116.79       95.76      5.98 o 
  -8  11   7       48.72       45.88      5.12 o 
  -7  11   7       94.32       95.32      4.84 o 
  -6  11   7      146.52      157.85      5.08 o 
  -5  11   7       27.11       35.27      4.67 o 
  -4  11   7       52.51       54.76      4.73 o 
  -3  11   7      107.79      110.68      4.47 o 
  -2  11   7      827.07      828.88     19.17 o 
  -1  11   7      732.97      755.48     20.47 o 
   0  11   7      257.30      244.78      8.88 o 
   1  11   7     1583.50     1660.41     25.15 o 
   2  11   7     1361.44     1467.02     22.40 o 
   3  11   7       69.64       73.45      4.75 o 
   4  11   7      370.69      425.40      6.43 o 
   5  11   7      656.25      709.80     21.15 o 
   6  11   7      255.95      279.29     13.67 o 
   7  11   7        0.80        5.93      5.01 o 
   8  11   7       58.28       58.14      5.52 o 
   9  11   7      318.73      288.32     12.82 o 
  -7  12   7      248.42      220.63      5.63 o 
  -6  12   7        0.25        2.88      4.07 o 
  -5  12   7       76.66       84.99      4.75 o 
  -4  12   7       66.88       76.57      5.42 o 
  -3  12   7      209.86      245.32     12.66 o 
  -2  12   7      140.58      147.03      7.00 o 
  -1  12   7      298.41      358.24      7.54 o 
   0  12   7      296.99      327.49     12.66 o 
   1  12   7      359.38      396.11      7.61 o 
   2  12   7       42.21       40.82      4.46 o 
   3  12   7      921.83     1038.56     12.98 o 
   4  12   7     1077.28     1217.20     18.16 o 
   5  12   7        1.83       11.66      4.21 o 
   6  12   7      220.60      234.20      7.66 o 
   7  12   7      123.00      112.07      5.75 o 
   8  12   7      132.62      121.80      6.22 o 
  -6  13   7       89.36       74.07      4.91 o 
  -5  13   7      145.04      138.80      7.44 o 
  -4  13   7       66.49       65.94      6.31 o 
  -3  13   7      241.18      272.18     16.60 o 
  -2  13   7      210.65      195.69     15.55 o 
  -1  13   7       84.83       98.94      5.36 o 
   0  13   7        1.09        3.94      4.70 o 
   1  13   7      132.58      154.17      5.27 o 
   2  13   7      546.62      576.63     12.36 o 
   3  13   7      381.40      429.95     13.30 o 
   4  13   7       74.65       69.52      5.22 o 
   5  13   7      451.34      449.25      9.00 o 
   6  13   7      143.56      132.03      6.16 o 
   7  13   7       11.20       11.06      5.53 o 
  -5  14   7       17.79        9.44      5.23 o 
  -4  14   7      217.91      190.33     19.26 o 
  -3  14   7      261.64      276.08     12.53 o 
  -2  14   7        1.74        2.13      4.75 o 
  -1  14   7      347.21      387.94     16.59 o 
   0  14   7      119.70      115.80      7.93 o 
   1  14   7      178.31      193.11      5.42 o 
   2  14   7        4.53        6.73      4.76 o 
   3  14   7      121.57      115.72      5.44 o 
   4  14   7      212.86      204.57      5.96 o 
   5  14   7       22.20       18.73      6.47 o 
  -4  15   7      137.88      106.16      8.16 o 
  -3  15   7       29.96       24.43      5.23 o 
  -2  15   7      190.22      170.43     12.62 o 
  -1  15   7      252.41      262.57     13.56 o 
   0  15   7       27.69       25.99      5.16 o 
   1  15   7       55.98       54.72      5.32 o 
   2  15   7      248.64      193.35     10.86 o 
   3  15   7       70.17       58.93     12.51 o 
   0 -11   8       19.53        6.34     10.54 o 
   1 -11   8       12.09       16.92     10.42 o 
   2 -11   8       38.09       19.31     11.07 o 
   3 -11   8       25.98       32.41     10.85 o 
   4 -11   8        6.09       12.57     10.56 o 
   5 -11   8       33.77       29.02     11.07 o 
  -2 -10   8       38.76       18.54      9.64 o 
  -1 -10   8        4.22        4.38      8.15 o 
   0 -10   8       21.42       18.91      9.91 o 
   1 -10   8       55.00       48.42      9.80 o 
   2 -10   8       37.49       38.22     10.13 o 
   3 -10   8        3.15        0.00      9.98 o 
   4 -10   8      146.60      144.86     11.81 o 
   5 -10   8      184.44      171.58     12.66 o 
   6 -10   8       33.90       23.10     12.50 o 
   7 -10   8        0.12        1.55      9.89 o 
   8 -10   8       13.13       13.15      7.97 o 
  -3  -9   8       40.10       29.80      5.45 o 
  -2  -9   8       35.33       34.46      5.15 o 
  -1  -9   8      103.20      110.12      5.75 o 
   0  -9   8       26.18       27.57      7.90 o 
   1  -9   8       96.08       97.35     10.63 o 
   2  -9   8        3.88        6.61      7.88 o 
   3  -9   8      238.55      281.65     11.65 o 
   4  -9   8      200.82      227.13     13.44 o 
   5  -9   8       14.05       19.48      8.47 o 
   6  -9   8       76.42       68.58      9.92 o 
   7  -9   8       44.62       33.61      7.59 o 
   8  -9   8       44.11       36.49      7.88 o 
   9  -9   8        4.72        1.25      7.42 o 
  -5  -8   8      113.02       76.89     16.02 o 
  -4  -8   8        2.22        6.30      4.92 o 
  -3  -8   8      137.08      127.61      5.76 o 
  -2  -8   8      138.28      135.64      5.55 o 
  -1  -8   8       47.86       50.73      5.51 o 
   0  -8   8       48.92       47.62      7.01 o 
   1  -8   8       35.20       42.03      6.60 o 
   2  -8   8      496.78      505.28      9.98 o 
   3  -8   8       96.47       94.98      7.98 o 
   4  -8   8       13.67       16.90      6.99 o 
   5  -8   8       78.01       86.40      7.53 o 
   6  -8   8      362.57      376.87      8.87 o 
   7  -8   8        5.56       11.49      6.68 o 
   8  -8   8      185.75      183.39      8.93 o 
   9  -8   8       72.62       62.01      7.54 o 
  10  -8   8        0.06        3.05      7.34 o 
  -6  -7   8       31.00       23.24      4.45 o 
  -5  -7   8        1.09        3.86      4.46 o 
  -4  -7   8      129.52      133.94      4.96 o 
  -3  -7   8       89.58      101.39      5.23 o 
  -2  -7   8       10.77        6.52      4.24 o 
  -1  -7   8       33.66       42.59      5.07 o 
   0  -7   8      422.09      432.30     18.83 o 
   1  -7   8       61.16       80.97      6.82 o 
   2  -7   8      144.21      152.44      7.43 o 
   3  -7   8       92.06      101.99      6.83 o 
   4  -7   8      159.33      158.57      7.40 o 
   5  -7   8      195.66      218.06      7.18 o 
   6  -7   8       13.02        9.20      6.41 o 
   7  -7   8      216.93      213.30      7.45 o 
   8  -7   8      232.27      226.18      7.36 o 
   9  -7   8        3.03        8.95      6.94 o 
  10  -7   8       64.61       64.29      6.75 o 
  11  -7   8       67.15       63.44      7.78 o 
  -6  -6   8       53.86       51.32      4.63 o 
  -5  -6   8       46.77       55.06      4.46 o 
  -4  -6   8        0.69        4.05      4.28 o 
  -3  -6   8       38.07       45.33      4.56 o 
  -2  -6   8      364.80      416.60      6.17 o 
  -1  -6   8     1309.98     1441.02     17.60 o 
   0  -6   8      159.13      153.72      5.15 o 
   1  -6   8      968.30     1036.46     25.26 o 
   2  -6   8      999.04     1078.40     16.09 o 
   3  -6   8      195.70      198.02      6.91 o 
   4  -6   8       30.11       34.69      6.93 o 
   5  -6   8       24.88       27.14      5.68 o 
   6  -6   8      610.31      616.28      8.69 o 
   7  -6   8       60.21       68.50      7.03 o 
   8  -6   8       20.36       21.69      6.00 o 
   9  -6   8      152.83      141.72      6.83 o 
  10  -6   8      113.33      110.56      6.79 o 
  11  -6   8        0.57        3.30      6.36 o 
  -7  -5   8      119.02       93.01      9.44 o 
  -6  -5   8       63.46       59.20      5.32 o 
  -5  -5   8       26.59       25.72      5.29 o 
  -4  -5   8       28.83       36.98      7.36 o 
  -3  -5   8      150.61      158.79      5.68 o 
  -2  -5   8      338.91      351.29      9.41 o 
  -1  -5   8      163.42      165.91      5.30 o 
   0  -5   8      703.28      770.73      6.99 o 
   1  -5   8      134.85      130.75      4.65 o 
   2  -5   8       91.68       95.03      5.18 o 
   3  -5   8      619.10      620.64      7.59 o 
   4  -5   8     1600.40     1548.55     25.41 o 
   5  -5   8      460.54      463.67      7.16 o 
   6  -5   8       12.07       17.30      6.77 o 
   7  -5   8        7.00        9.18      5.22 o 
   8  -5   8       82.74       84.34      6.25 o 
   9  -5   8      246.13      269.86      7.55 o 
  10  -5   8        5.19       16.32      6.05 o 
  11  -5   8      120.64      119.69      7.08 o 
  12  -5   8       62.05       59.14      6.46 o 
  -8  -4   8      114.10       82.30      5.68 o 
  -7  -4   8        3.49       13.86      5.53 o 
  -6  -4   8       60.91       73.82      8.68 o 
  -5  -4   8       69.47       71.19      4.93 o 
  -4  -4   8      178.06      193.40      6.87 o 
  -3  -4   8      131.59      156.40      8.67 o 
  -2  -4   8     1377.48     1556.52     30.50 o 
  -1  -4   8      648.86      663.85     14.68 o 
   0  -4   8      546.19      550.08      7.20 o 
   1  -4   8       28.38       31.40      4.44 o 
   2  -4   8      601.74      612.54      6.89 o 
   3  -4   8     2258.38     2227.42     54.15 o 
   4  -4   8      263.94      269.85      6.09 o 
   5  -4   8      670.03      637.35      8.24 o 
   6  -4   8      387.67      403.58      7.52 o 
   7  -4   8       12.85       20.51      5.31 o 
   8  -4   8        5.70       11.87      6.37 o 
   9  -4   8       79.17       69.19      6.10 o 
  10  -4   8       80.17       90.26      6.37 o 
  11  -4   8       88.70       80.81      6.00 o 
  12  -4   8        1.60        0.00      6.41 o 
  -8  -3   8        0.06        3.80      4.83 o 
  -7  -3   8       60.56       53.25      6.18 o 
  -6  -3   8      199.12      203.87      7.04 o 
  -5  -3   8       35.21       48.14      5.00 o 
  -4  -3   8      236.04      265.23     10.94 o 
  -3  -3   8      999.17     1145.07     48.56 o 
  -2  -3   8      271.69      266.92     10.45 o 
  -1  -3   8       12.08       20.07      5.85 o 
   0  -3   8      147.25      164.46      6.09 o 
   1  -3   8      294.20      292.56      7.54 o 
   2  -3   8      947.45      931.70      9.19 o 
   3  -3   8      341.82      331.01      6.25 o 
   4  -3   8     1290.48     1219.89      9.13 o 
   5  -3   8      581.84      552.02     13.74 o 
   6  -3   8      181.58      177.45      6.14 o 
   7  -3   8      338.88      319.62      6.86 o 
   8  -3   8      289.64      299.69     13.19 o 
   9  -3   8      235.12      250.54      7.20 o 
  10  -3   8        1.45        7.13      7.11 o 
  11  -3   8        2.58        3.91      5.49 o 
  12  -3   8       48.92       50.40      6.21 o 
  -9  -2   8       57.77       52.37      5.30 o 
  -8  -2   8       14.42       13.04      4.77 o 
  -7  -2   8        3.55        0.60      4.79 o 
  -6  -2   8        6.36       18.29      5.43 o 
  -5  -2   8      416.54      459.29     25.82 o 
  -4  -2   8      568.94      632.72     41.38 o 
  -3  -2   8      124.75      140.99      6.82 o 
  -2  -2   8      356.60      386.65      6.63 o 
  -1  -2   8      225.24      209.26      9.99 o 
   0  -2   8      442.07      422.16     19.28 o 
   1  -2   8       38.40       39.02      4.80 o 
   2  -2   8      830.53      793.25     13.88 o 
   3  -2   8     1275.93     1184.17      9.56 o 
   4  -2   8      141.23      112.80      6.15 o 
   5  -2   8       40.40       45.49      6.26 o 
   6  -2   8      600.12      607.26     10.95 o 
   7  -2   8     1672.50     1746.96     32.07 o 
   8  -2   8      135.33      149.91      5.99 o 
   9  -2   8      487.85      492.89      7.57 o 
  10  -2   8      253.89      269.85      6.56 o 
  11  -2   8       29.65       26.46      5.48 o 
  12  -2   8        2.20        5.51      6.23 o 
  -9  -1   8       13.05       10.41      5.19 o 
  -8  -1   8        0.08        6.58      4.88 o 
  -7  -1   8      142.71      141.68     10.26 o 
  -6  -1   8      221.36      263.07     13.46 o 
  -5  -1   8        9.48       15.04      4.50 o 
  -4  -1   8      126.47      139.77      5.03 o 
  -3  -1   8     1238.90     1327.01     33.20 o 
  -2  -1   8      900.67      907.07     25.24 o 
  -1  -1   8      611.08      572.31     15.17 o 
   0  -1   8     2153.95     2101.30     59.81 o 
   1  -1   8     4516.16     4184.30     32.32 o 
   2  -1   8       20.47       47.87      6.09 o 
   3  -1   8      214.58      229.40      7.22 o 
   4  -1   8       15.98       24.44      5.11 o 
   5  -1   8     1051.60      943.25      9.89 o 
   6  -1   8     1323.11     1272.34     13.64 o 
   7  -1   8       19.50       33.52      5.48 o 
   8  -1   8      690.70      732.24      7.60 o 
   9  -1   8      731.81      781.47      9.65 o 
  10  -1   8      121.36      134.07      6.30 o 
  11  -1   8       24.60       28.26      5.07 o 
  12  -1   8      110.08      112.75      5.56 o 
  13  -1   8       71.85       64.15      5.91 o 
  -9   0   8       12.54        5.55      5.02 o 
  -8   0   8      118.16      139.24     11.38 o 
  -7   0   8       51.20       76.71      4.72 o 
  -6   0   8       46.36       64.84      5.12 o 
  -5   0   8      518.72      566.27     22.16 o 
  -4   0   8      623.76      691.05     39.34 o 
  -3   0   8     1505.58     1599.36     64.33 o 
  -2   0   8      890.76      906.95     22.32 o 
  -1   0   8      656.72      671.19     13.67 o 
   0   0   8     3528.44     3081.69     89.87 o 
   1   0   8     3188.97     2922.72     48.74 o 
   2   0   8      269.35      219.38      5.51 o 
   3   0   8     2217.76     1978.17     27.10 o 
   4   0   8      114.24      102.13      5.00 o 
   5   0   8      883.68      861.62     13.10 o 
   6   0   8      217.28      249.17      6.32 o 
   7   0   8     1225.87     1125.47     29.39 o 
   8   0   8       73.93       78.85      5.10 o 
   9   0   8       10.63       11.03      4.84 o 
  10   0   8      330.14      376.06      9.16 o 
  11   0   8      608.01      633.55     16.51 o 
  12   0   8       25.03       25.02      4.67 o 
  13   0   8       50.45       44.43      5.14 o 
  -9   1   8       62.01       60.23      5.00 o 
  -8   1   8      116.69      122.21      8.12 o 
  -7   1   8       10.10       19.26      4.43 o 
  -6   1   8      276.95      325.53     27.95 o 
  -5   1   8       17.26       35.18      5.20 o 
  -4   1   8      313.30      332.57     14.10 o 
  -3   1   8      518.17      540.24     26.15 o 
  -2   1   8     1329.80     1330.29     47.20 o 
  -1   1   8      643.30      542.09     15.32 o 
   0   1   8        5.07        8.84      4.14 o 
   1   1   8     1346.75     1334.10     29.31 o 
   2   1   8      596.44      527.92      6.53 o 
   3   1   8     3036.09     2896.05     24.28 o 
   4   1   8      987.59      930.38      8.09 o 
   5   1   8     5571.27     5072.24     35.14 o 
   6   1   8      104.23      107.52      6.42 o 
   7   1   8        1.14        3.33      4.55 o 
   8   1   8       15.56       12.24      4.43 o 
   9   1   8      295.52      310.58      5.22 o 
  10   1   8      809.66      864.38     19.80 o 
  11   1   8        4.80        3.06      4.56 o 
  12   1   8      167.54      171.41      5.88 o 
  13   1   8       82.84       69.49      5.51 o 
 -10   2   8        7.15        5.71      5.03 o 
  -9   2   8       17.09       12.45      5.00 o 
  -8   2   8      174.11      172.83      7.70 o 
  -7   2   8      308.31      332.90     31.92 o 
  -6   2   8       49.99       68.77      4.99 o 
  -5   2   8      110.53      136.28      8.93 o 
  -4   2   8     1692.40     1831.66     78.98 o 
  -3   2   8     2256.07     2218.10     44.04 o 
  -2   2   8      547.50      590.26     14.11 o 
  -1   2   8       74.58       59.06      4.17 o 
   0   2   8      394.66      358.49      6.69 o 
   1   2   8     1239.35      960.26     22.74 o 
   2   2   8      246.84      216.12      5.52 o 
   3   2   8     3518.86     3287.70     32.11 o 
   4   2   8     5402.83     4947.58     34.97 o 
   5   2   8       74.13       65.27      5.00 o 
   6   2   8     1695.84     1572.05      9.10 o 
   7   2   8     1011.41      937.93      7.35 o 
   8   2   8     1070.75     1120.37     14.13 o 
   9   2   8        8.88       16.18      4.92 o 
  10   2   8      146.04      167.17      4.79 o 
  11   2   8      421.31      429.50     14.04 o 
  12   2   8       74.64       75.54      4.77 o 
  13   2   8        1.18        3.30      4.92 o 
 -10   3   8        3.79        6.30      4.77 o 
  -9   3   8       84.09       83.59      6.15 o 
  -8   3   8       92.42       94.54     10.79 o 
  -7   3   8        3.79       11.28      3.71 o 
  -6   3   8       52.50       55.07      3.99 o 
  -5   3   8      408.24      425.96      9.48 o 
  -4   3   8      366.40      357.75     10.80 o 
  -3   3   8      208.69      251.62      7.11 o 
  -2   3   8     3546.14     3697.49     93.91 o 
  -1   3   8      286.36      258.13      8.01 o 
   0   3   8      283.23      267.80      6.79 o 
   1   3   8     1864.42     1874.70     22.90 o 
   2   3   8     6365.09     5822.19     36.93 o 
   3   3   8     3112.17     2829.35     24.11 o 
   4   3   8       30.04       27.16      4.54 o 
   5   3   8      837.24      786.45      9.73 o 
   6   3   8     2816.18     2787.99     17.31 o 
   7   3   8     1580.79     1515.15      8.15 o 
   8   3   8       11.38       14.33      5.01 o 
   9   3   8      422.62      441.58     12.46 o 
  10   3   8      107.60      113.43      4.51 o 
  11   3   8       31.07       29.14      4.28 o 
  12   3   8        0.63        5.44      4.36 o 
  13   3   8       30.18       25.16      7.11 o 
 -10   4   8       73.81       59.68     15.12 o 
  -9   4   8       18.57       18.65      5.54 o 
  -8   4   8      179.38      185.87      6.79 o 
  -7   4   8      102.24      124.51      5.59 o 
  -6   4   8      338.09      368.86      9.66 o 
  -5   4   8      453.20      499.91     19.22 o 
  -4   4   8      733.89      726.06     17.84 o 
  -3   4   8     1974.63     1980.01     54.92 o 
  -2   4   8      666.67      675.78     18.44 o 
  -1   4   8       22.88       37.59      5.87 o 
   0   4   8      690.46      560.75     10.92 o 
   1   4   8     1467.49     1291.56     13.86 o 
   2   4   8       79.80       93.84      4.45 o 
   3   4   8     1426.69     1331.09     14.03 o 
   4   4   8       48.75       45.55      4.26 o 
   5   4   8      850.81      790.97      7.33 o 
   6   4   8       14.31       22.65      4.18 o 
   7   4   8     1321.53     1369.81     28.79 o 
   8   4   8     3699.59     3843.37     34.98 o 
   9   4   8        8.82       22.88      4.67 o 
  10   4   8      118.30      133.19      5.27 o 
  11   4   8       22.42       25.18      4.26 o 
  12   4   8      151.12      147.23      5.60 o 
 -10   5   8       30.37       18.40      5.07 o 
  -9   5   8      151.57      132.93      9.39 o 
  -8   5   8      109.63      115.85      4.38 o 
  -7   5   8       71.20       71.69      4.00 o 
  -6   5   8      161.20      177.33      9.88 o 
  -5   5   8      993.61     1117.07     31.84 o 
  -4   5   8      530.06      568.75     22.26 o 
  -3   5   8        0.33        1.74      4.01 o 
  -2   5   8      786.49      772.83     17.28 o 
  -1   5   8     3683.29     3441.42     55.65 o 
   0   5   8     1238.26     1249.81      7.22 o 
   1   5   8     2402.91     2285.63     20.08 o 
   2   5   8     3226.57     3141.13     18.08 o 
   3   5   8      645.62      588.12      5.49 o 
   4   5   8       65.65       77.22      4.40 o 
   5   5   8       65.16       72.93      4.34 o 
   6   5   8     2279.08     2312.31     19.38 o 
   7   5   8      907.64      935.71      6.90 o 
   8   5   8        0.29        0.98      4.82 o 
   9   5   8       52.08       55.53      4.43 o 
  10   5   8      269.41      317.81     11.01 o 
  11   5   8      230.03      243.60      5.17 o 
  12   5   8      184.30      175.14      5.87 o 
  -9   6   8       76.48       75.45      7.12 o 
  -8   6   8       16.06       22.69      3.95 o 
  -7   6   8      321.02      359.96     24.98 o 
  -6   6   8      429.15      461.90     20.90 o 
  -5   6   8        0.34        1.15      3.83 o 
  -4   6   8      233.94      223.43      6.63 o 
  -3   6   8      131.27      120.14      5.58 o 
  -2   6   8     1198.94     1161.21     27.26 o 
  -1   6   8     1355.09     1350.30      9.29 o 
   0   6   8      598.24      509.14      7.01 o 
   1   6   8      890.36      748.68      9.22 o 
   2   6   8       83.77      107.58      4.36 o 
   3   6   8      804.70      743.19      6.02 o 
   4   6   8     1581.37     1581.40      7.68 o 
   5   6   8     2372.79     2322.40     39.11 o 
   6   6   8       38.10       40.74      4.46 o 
   7   6   8      269.45      282.71      5.79 o 
   8   6   8      134.57      143.18      5.12 o 
   9   6   8      745.13      805.77     22.37 o 
  10   6   8      107.94      119.01      7.15 o 
  11   6   8      160.76      160.96     12.51 o 
  12   6   8      395.35      339.13     18.17 o 
  -9   7   8       24.18       28.33      4.35 o 
  -8   7   8      143.11      146.95      4.70 o 
  -7   7   8       66.48       78.03      6.14 o 
  -6   7   8      630.96      676.27     24.87 o 
  -5   7   8     1173.63     1291.36     43.64 o 
  -4   7   8      345.36      381.26     11.25 o 
  -3   7   8       69.93       78.50      4.50 o 
  -2   7   8      410.72      412.19     12.59 o 
  -1   7   8     1983.66     1915.90     23.29 o 
   0   7   8      720.12      707.43     14.81 o 
   1   7   8      129.53      127.74      7.16 o 
   2   7   8      314.67      274.52      5.01 o 
   3   7   8     4172.35     4113.38     10.60 o 
   4   7   8     1104.19     1171.17     11.49 o 
   5   7   8      505.99      526.70      5.32 o 
   6   7   8      562.00      612.39      6.84 o 
   7   7   8        2.71        3.34      4.25 o 
   8   7   8      202.49      226.39      9.06 o 
   9   7   8       34.94       41.04      4.74 o 
  10   7   8      264.27      272.44      6.56 o 
  11   7   8      206.62      184.73      5.83 o 
  -9   8   8      136.39      123.21      6.90 o 
  -8   8   8        0.94        3.43      4.05 o 
  -7   8   8      203.45      206.23     11.37 o 
  -6   8   8      257.66      278.26     20.02 o 
  -5   8   8      251.63      270.39     14.16 o 
  -4   8   8       78.69       87.71      4.40 o 
  -3   8   8     1879.14     1944.89     45.53 o 
  -2   8   8     1039.51      979.37     25.29 o 
  -1   8   8       46.08       61.22      4.89 o 
   0   8   8      352.97      349.69      6.48 o 
   1   8   8      612.79      656.45      7.81 o 
   2   8   8     3021.22     2945.51     32.52 o 
   3   8   8      605.00      608.73      5.48 o 
   4   8   8     1394.38     1395.96     10.82 o 
   5   8   8     2101.86     2173.92     10.40 o 
   6   8   8     1012.07     1080.73     13.94 o 
   7   8   8       10.84       12.55      4.50 o 
   8   8   8      391.02      423.14      6.85 o 
   9   8   8      501.65      537.03     24.66 o 
  10   8   8        1.09        5.57      5.20 o 
  11   8   8       45.51       42.67      5.58 o 
  -9   9   8       39.32       32.00      4.67 o 
  -8   9   8       49.74       51.50      4.87 o 
  -7   9   8        1.37        6.65      4.33 o 
  -6   9   8       67.87       69.84      6.92 o 
  -5   9   8       12.71       15.62      4.27 o 
  -4   9   8     1012.24     1088.91     31.73 o 
  -3   9   8      118.75      125.93      4.70 o 
  -2   9   8      217.43      202.76      4.94 o 
  -1   9   8     1417.98     1425.09     23.02 o 
   0   9   8     1749.59     1782.43     22.02 o 
   1   9   8      596.67      670.74      8.22 o 
   2   9   8       37.70       46.82      4.56 o 
   3   9   8      296.24      327.05      5.37 o 
   4   9   8      314.46      362.35      5.55 o 
   5   9   8      810.13      818.31     16.65 o 
   6   9   8        2.06        6.00      3.95 o 
   7   9   8      765.86      863.56     23.76 o 
   8   9   8      159.37      168.49      6.58 o 
   9   9   8      174.61      175.18      5.16 o 
  10   9   8      155.37      148.31      5.25 o 
  -8  10   8        6.01        5.96      4.64 o 
  -7  10   8       26.60       25.03      4.32 o 
  -6  10   8      137.37      136.78      6.48 o 
  -5  10   8       91.20      102.38      4.41 o 
  -4  10   8       33.23       34.44      4.38 o 
  -3  10   8      413.76      396.49      7.36 o 
  -2  10   8      650.11      662.62     12.68 o 
  -1  10   8       79.31       83.86      4.51 o 
   0  10   8       96.51      115.68      4.68 o 
   1  10   8     2727.28     2865.61     20.41 o 
   2  10   8     1950.61     2052.42     20.99 o 
   3  10   8       44.09       42.84      4.27 o 
   4  10   8      343.03      373.12      5.08 o 
   5  10   8     1018.28     1120.61     24.35 o 
   6  10   8     1412.81     1601.93     33.94 o 
   7  10   8      127.23      139.06      6.09 o 
   8  10   8      341.35      372.35     10.87 o 
   9  10   8      350.07      345.75     14.23 o 
  10  10   8       66.37       57.17      5.48 o 
  -8  11   8       48.71       46.40      4.93 o 
  -7  11   8      111.79       93.19      5.82 o 
  -6  11   8        0.30        9.50      4.16 o 
  -5  11   8      157.36      166.20      5.00 o 
  -4  11   8      384.01      428.95     10.12 o 
  -3  11   8      181.41      180.98      6.90 o 
  -2  11   8      347.05      334.32      9.49 o 
  -1  11   8       51.77       61.00      4.39 o 
   0  11   8     2980.45     3071.76     67.44 o 
   1  11   8      615.55      679.54      9.14 o 
   2  11   8        1.37        5.80      4.25 o 
   3  11   8      571.12      614.33      6.37 o 
   4  11   8     1203.01     1348.84     13.94 o 
   5  11   8      380.42      411.33      5.14 o 
   6  11   8        5.70       13.10      4.51 o 
   7  11   8      267.74      277.84     14.49 o 
   8  11   8      152.62      150.08      5.94 o 
   9  11   8       98.94       86.48      5.75 o 
  -7  12   8       12.41       18.53      4.72 o 
  -6  12   8      242.43      217.44     13.62 o 
  -5  12   8      133.32      136.37      5.07 o 
  -4  12   8        1.32        5.28      4.33 o 
  -3  12   8        9.65       17.09      3.98 o 
  -2  12   8       75.80       79.10      5.61 o 
  -1  12   8      216.93      229.16      4.85 o 
   0  12   8        9.49       10.29      4.70 o 
   1  12   8      800.07      927.92     10.76 o 
   2  12   8     1704.70     1935.69     27.56 o 
   3  12   8      401.69      424.52      8.93 o 
   4  12   8        0.15        1.65      4.13 o 
   5  12   8      541.37      605.89     12.46 o 
   6  12   8      244.28      243.83      5.80 o 
   7  12   8       16.99       12.89      5.07 o 
   8  12   8       20.28       21.96      4.97 o 
  -6  13   8       65.89       66.32      6.52 o 
  -5  13   8       14.65       15.55      5.23 o 
  -4  13   8      148.51      141.32     10.49 o 
  -3  13   8      613.91      620.34     34.95 o 
  -2  13   8       43.67       50.20      4.60 o 
  -1  13   8       66.36       77.74      4.73 o 
   0  13   8      275.17      260.33      7.69 o 
   1  13   8      233.58      245.63      7.35 o 
   2  13   8      236.69      277.69      7.03 o 
   3  13   8       51.64       71.69      5.79 o 
   4  13   8      533.35      576.82      8.73 o 
   5  13   8       84.72       72.19      4.59 o 
   6  13   8      212.49      198.19      6.58 o 
   7  13   8      228.98      210.43      7.04 o 
  -5  14   8      138.43      101.41     12.74 o 
  -4  14   8      232.32      213.77     19.80 o 
  -3  14   8        3.61        7.62      4.55 o 
  -2  14   8      418.20      414.58     28.30 o 
  -1  14   8      301.17      362.29     24.52 o 
   0  14   8        1.17        4.47      4.65 o 
   1  14   8        4.10        5.24      4.62 o 
   2  14   8       80.16       65.62      4.85 o 
   3  14   8      373.13      373.16      7.39 o 
   4  14   8       52.45       63.43      5.04 o 
   5  14   8      242.18      235.13      6.46 o 
   6  14   8      208.95      164.99      7.35 o 
  -3  15   8      262.24      215.86     10.51 o 
  -2  15   8       77.72       72.23      7.64 o 
  -1  15   8       12.82       16.22      5.37 o 
   0  15   8       84.87       78.50      5.25 o 
   1  15   8      118.38      121.65      7.59 o 
   2  15   8       43.85       43.70      5.07 o 
   3  15   8       65.77       65.18      5.65 o 
   4  15   8       11.10       12.50      5.38 o 
  -1 -10   9       63.09       46.23      8.20 o 
   0 -10   9       55.11       42.19      7.51 o 
   1 -10   9       15.46       11.02      6.40 o 
   2 -10   9        0.14        8.08     10.42 o 
   3 -10   9       35.93       36.88      8.55 o 
   4 -10   9      103.64       93.74     11.68 o 
   5 -10   9        0.37        6.41     10.65 o 
   6 -10   9       34.66       30.16     12.72 o 
   7 -10   9       11.61        8.96      9.13 o 
  -2  -9   9       81.38       72.61      5.74 o 
  -1  -9   9       55.34       49.71      5.79 o 
   0  -9   9        0.30        3.23      5.83 o 
   1  -9   9        0.36        6.94      6.71 o 
   2  -9   9      108.96       83.02     10.36 o 
   3  -9   9      178.43      189.33     11.47 o 
   4  -9   9        6.29        6.38     11.41 o 
   5  -9   9      229.93      236.00     10.34 o 
   6  -9   9       95.68       96.27      9.19 o 
   7  -9   9        3.43        4.05      6.95 o 
   8  -9   9       10.27        8.38      8.61 o 
  -4  -8   9       62.88       42.40      6.76 o 
  -3  -8   9      136.97      131.99      5.43 o 
  -2  -8   9        0.17        6.54      4.94 o 
  -1  -8   9       34.12       36.58      5.15 o 
   0  -8   9       16.37       10.92      5.06 o 
   1  -8   9      137.58      158.69      5.64 o 
   2  -8   9       90.27      112.12      8.09 o 
   3  -8   9       15.67       18.18      7.32 o 
   4  -8   9       53.36       69.64      7.61 o 
   5  -8   9        3.39        5.05      6.82 o 
   6  -8   9        0.67        3.97      5.86 o 
   7  -8   9       47.44       47.51      6.95 o 
   8  -8   9       56.36       54.94      8.26 o 
   9  -8   9        7.25        6.55      7.39 o 
  -5  -7   9       98.05       69.60     13.09 o 
  -4  -7   9       50.11       37.61      5.23 o 
  -3  -7   9        4.13        5.84      4.61 o 
  -2  -7   9       46.70       56.05      4.61 o 
  -1  -7   9      123.73      138.08      5.37 o 
   0  -7   9       50.14       53.39      4.69 o 
   1  -7   9      141.39      163.50      6.21 o 
   2  -7   9      584.06      593.04      7.61 o 
   3  -7   9       57.31       60.94      5.40 o 
   4  -7   9        1.03        3.00      5.07 o 
   5  -7   9       16.17       16.71      6.25 o 
   6  -7   9      372.39      374.22      7.66 o 
   7  -7   9      173.46      182.40     10.86 o 
   8  -7   9       63.40       52.54      7.43 o 
   9  -7   9      194.08      183.94      7.98 o 
  10  -7   9       39.58       28.38      6.67 o 
  -6  -6   9       27.74       18.94      6.87 o 
  -5  -6   9        6.39       10.22      4.50 o 
  -4  -6   9       48.66       53.36      4.52 o 
  -3  -6   9       91.61       87.92      4.70 o 
  -2  -6   9       68.27       54.00      4.45 o 
  -1  -6   9        0.01        2.56      4.12 o 
   0  -6   9      644.84      693.97     17.84 o 
   1  -6   9      596.36      642.19      6.81 o 
   2  -6   9       31.87       31.48      5.05 o 
   3  -6   9        1.80        7.83      4.86 o 
   4  -6   9       10.13       12.98      4.94 o 
   5  -6   9        2.20        5.61      5.11 o 
   6  -6   9       15.88       24.01      5.87 o 
   7  -6   9       99.76      105.00      7.11 o 
   8  -6   9      234.39      274.46     17.80 o 
   9  -6   9      124.08      132.26      6.87 o 
  10  -6   9        2.94        2.83      5.86 o 
  11  -6   9       83.70       69.25      7.82 o 
  -6  -5   9       36.30       46.97      5.37 o 
  -5  -5   9       88.48       94.29      6.16 o 
  -4  -5   9       14.90       19.31      4.78 o 
  -3  -5   9        3.15        7.94      5.32 o 
  -2  -5   9       35.01       37.50      5.99 o 
  -1  -5   9      587.03      656.56      6.17 o 
   0  -5   9      370.38      368.88      6.71 o 
   1  -5   9       90.28      110.69      4.84 o 
   2  -5   9      457.45      498.44      6.30 o 
   3  -5   9      285.36      315.14      7.39 o 
   4  -5   9       57.08       65.60      6.11 o 
   5  -5   9      252.57      248.84      6.66 o 
   6  -5   9      871.02      929.72     18.38 o 
   7  -5   9       75.30       78.98      6.87 o 
   8  -5   9       41.93       45.37      6.10 o 
   9  -5   9        6.24       11.88      5.99 o 
  10  -5   9       73.13       71.14      7.26 o 
  11  -5   9       51.05       53.41      6.44 o 
  -7  -4   9       74.93       60.44      8.39 o 
  -6  -4   9      201.31      204.09     19.96 o 
  -5  -4   9        2.01        5.49      4.80 o 
  -4  -4   9       53.51       69.72     12.17 o 
  -3  -4   9      296.43      325.18     12.11 o 
  -2  -4   9      455.80      485.65     18.55 o 
  -1  -4   9       10.90       11.90      5.10 o 
   0  -4   9       69.47       82.11      5.19 o 
   1  -4   9      200.59      189.70      4.98 o 
   2  -4   9      537.10      547.01     12.08 o 
   3  -4   9       43.19       46.42      4.86 o 
   4  -4   9      890.86      887.99     31.97 o 
   5  -4   9      427.93      427.05      8.45 o 
   6  -4   9        0.10        0.41      6.06 o 
   7  -4   9      106.00      123.18      6.58 o 
   8  -4   9       52.15       66.95      8.00 o 
   9  -4   9       94.01      109.98      9.80 o 
  10  -4   9       22.41       25.47      6.07 o 
  11  -4   9       42.53       31.17      6.25 o 
  12  -4   9      130.11      108.71      9.32 o 
  -8  -3   9       47.45       45.71      5.21 o 
  -7  -3   9        5.42       12.66      5.29 o 
  -6  -3   9        3.29        5.84      4.84 o 
  -5  -3   9       16.48       23.54      4.41 o 
  -4  -3   9      422.34      515.97     26.13 o 
  -3  -3   9        8.66       17.22      5.05 o 
  -2  -3   9      189.64      196.52      5.95 o 
  -1  -3   9      199.51      194.41      6.87 o 
   0  -3   9      316.07      306.38      6.52 o 
   1  -3   9       19.10       17.96      5.25 o 
   2  -3   9        1.94        4.00      4.75 o 
   3  -3   9     1179.53     1138.65     31.75 o 
   4  -3   9      646.22      651.48      7.79 o 
   5  -3   9      103.93      106.99      9.81 o 
   6  -3   9      550.88      535.98     17.45 o 
   7  -3   9      767.86      779.89     12.52 o 
   8  -3   9      197.30      187.84      6.01 o 
   9  -3   9        1.09        3.90      6.34 o 
  10  -3   9       96.83      112.99      6.45 o 
  11  -3   9       41.33       34.74      6.20 o 
  12  -3   9       27.41       24.67      6.61 o 
  -8  -2   9        2.04        7.15      5.44 o 
  -7  -2   9       50.97       45.64      4.81 o 
  -6  -2   9      114.35      122.35     10.67 o 
  -5  -2   9       77.89       91.86      5.46 o 
  -4  -2   9        7.20       14.09      4.99 o 
  -3  -2   9      120.92      171.02     16.12 o 
  -2  -2   9     1020.93     1068.54     26.22 o 
  -1  -2   9       27.74       35.24      6.07 o 
   0  -2   9       68.79       70.83      5.36 o 
   1  -2   9      222.08      198.12      8.55 o 
   2  -2   9       87.87       81.79      5.67 o 
   3  -2   9       93.56      111.88      6.07 o 
   4  -2   9      434.59      413.92      6.28 o 
   5  -2   9      705.67      655.49     19.63 o 
   6  -2   9      692.08      652.52     12.80 o 
   7  -2   9        3.86       10.43      5.22 o 
   8  -2   9      315.23      332.86      8.95 o 
   9  -2   9      698.42      774.46      8.63 o 
  10  -2   9        0.15       11.52      5.29 o 
  11  -2   9       58.86       62.09      6.18 o 
  12  -2   9       34.58       27.37      5.67 o 
  -8  -1   9       17.07       18.94      4.80 o 
  -7  -1   9       33.03       44.33      4.77 o 
  -6  -1   9       64.43       73.33      4.86 o 
  -5  -1   9        0.20        5.62      4.49 o 
  -4  -1   9      237.15      267.82      9.09 o 
  -3  -1   9       95.57      105.96     10.11 o 
  -2  -1   9      154.25      152.16     13.30 o 
  -1  -1   9      618.29      622.36     23.08 o 
   0  -1   9     4005.97     3998.03     95.39 o 
   1  -1   9     1926.28     1858.46     19.05 o 
   2  -1   9      314.69      273.98      6.18 o 
   3  -1   9      818.48      708.23      7.63 o 
   4  -1   9      478.95      482.87      8.78 o 
   5  -1   9      496.30      444.76     12.44 o 
   6  -1   9       52.18       47.68      5.85 o 
   7  -1   9     3287.09     3188.68     42.29 o 
   8  -1   9     1028.54      998.98     12.90 o 
   9  -1   9       12.37       20.01      5.66 o 
  10  -1   9      228.70      242.68     11.58 o 
  11  -1   9      159.90      169.65      8.06 o 
  12  -1   9       38.37       45.03      6.32 o 
  13  -1   9        8.00        6.47      5.82 o 
  -9   0   9       60.08       36.62     10.89 o 
  -8   0   9       31.46       31.82      4.75 o 
  -7   0   9       33.95       36.50      4.57 o 
  -6   0   9       64.28       86.64      7.04 o 
  -5   0   9      569.52      654.16     38.75 o 
  -4   0   9       17.97       21.65      5.14 o 
  -3   0   9        0.25        5.86      4.54 o 
  -2   0   9      441.04      467.40     22.18 o 
  -1   0   9     1520.71     1540.76     38.17 o 
   0   0   9      328.54      328.07      5.92 o 
   1   0   9       79.09       53.54      4.48 o 
   2   0   9       44.53       44.95      5.23 o 
   3   0   9      105.58       98.70      4.62 o 
   4   0   9      572.05      565.54      6.92 o 
   5   0   9     1227.49     1117.37     10.04 o 
   6   0   9      816.61      811.29     11.77 o 
   7   0   9      448.38      394.12      6.54 o 
   8   0   9        9.36       10.76      9.72 o 
   9   0   9      372.99      387.62     19.36 o 
  10   0   9      335.13      348.36     15.22 o 
  11   0   9       40.89       44.96      5.01 o 
  12   0   9      138.66      132.85      6.07 o 
  13   0   9      100.46       73.08      6.06 o 
  -9   1   9        0.05        3.29      4.61 o 
  -8   1   9        0.27        2.20      4.82 o 
  -7   1   9      302.03      318.44     20.58 o 
  -6   1   9      207.54      234.33     21.50 o 
  -5   1   9      119.26      139.69      9.58 o 
  -4   1   9      152.70      164.72     11.32 o 
  -3   1   9      273.80      298.57      5.09 o 
  -2   1   9      417.06      434.79     17.32 o 
  -1   1   9        0.82        6.99      4.17 o 
   0   1   9     1056.90     1031.46     19.64 o 
   1   1   9     3220.24     3036.19     61.61 o 
   2   1   9      661.18      601.06     15.81 o 
   3   1   9     1168.06     1026.80     12.60 o 
   4   1   9     3092.30     2931.42     29.66 o 
   5   1   9     1405.50     1261.79     16.26 o 
   6   1   9      560.97      548.72     11.52 o 
   7   1   9     1109.55     1066.76     14.95 o 
   8   1   9       81.29       58.60      4.96 o 
   9   1   9        8.58       11.27      4.67 o 
  10   1   9       29.06       38.81      4.96 o 
  11   1   9      623.00      634.99     17.88 o 
  12   1   9      175.85      164.78      7.03 o 
  13   1   9       47.40       34.57      5.17 o 
  -9   2   9       23.86       19.17      4.99 o 
  -8   2   9      288.41      300.83     26.25 o 
  -7   2   9        6.25        6.22      4.50 o 
  -6   2   9      191.54      210.95      4.84 o 
  -5   2   9      541.71      595.36     26.03 o 
  -4   2   9      196.89      201.99      6.94 o 
  -3   2   9       16.15       12.80      4.08 o 
  -2   2   9      463.14      450.12     11.06 o 
  -1   2   9     1648.01     1650.85     35.16 o 
   0   2   9       10.21       28.38      4.44 o 
   1   2   9       31.22       38.14      8.51 o 
   2   2   9     1719.26     1553.82      8.93 o 
   3   2   9     6596.17     6217.52     46.38 o 
   4   2   9      369.36      348.42      5.50 o 
   5   2   9     2909.55     2802.76     22.21 o 
   6   2   9      925.40      996.62      9.67 o 
   7   2   9      158.84      160.55      5.96 o 
   8   2   9        1.12        5.40      4.69 o 
   9   2   9      684.14      601.96      8.14 o 
  10   2   9      626.16      611.83     19.87 o 
  11   2   9      148.81      152.58      5.04 o 
  12   2   9       16.57       16.00      4.67 o 
  13   2   9       22.95        7.81      5.22 o 
  -9   3   9       14.04       17.86      4.83 o 
  -8   3   9       36.40       43.02      6.32 o 
  -7   3   9      184.70      184.72     11.46 o 
  -6   3   9      137.22      139.24      9.52 o 
  -5   3   9      171.85      180.05      7.97 o 
  -4   3   9      238.51      240.54     11.30 o 
  -3   3   9     1971.65     1989.12     68.76 o 
  -2   3   9      933.29      964.76     23.21 o 
  -1   3   9      512.74      547.40     14.38 o 
   0   3   9      754.52      656.72     11.36 o 
   1   3   9      997.88      937.81     18.02 o 
   2   3   9     1210.05     1153.89     22.84 o 
   3   3   9       34.96       42.37      4.37 o 
   4   3   9     1473.99     1326.21     19.07 o 
   5   3   9      513.15      438.04      5.37 o 
   6   3   9      119.25      131.43      4.75 o 
   7   3   9      197.62      199.92      5.67 o 
   8   3   9      656.22      660.12     10.15 o 
   9   3   9       57.11       56.88      5.19 o 
  10   3   9      192.03      191.26      4.72 o 
  11   3   9       77.75       78.48      4.66 o 
  12   3   9        1.19        3.06      4.65 o 
  -9   4   9      115.17       84.83     10.09 o 
  -8   4   9      119.93      122.57      7.75 o 
  -7   4   9        2.36        9.76      3.71 o 
  -6   4   9        5.40       14.85      3.97 o 
  -5   4   9      161.68      190.27      7.22 o 
  -4   4   9     1536.05     1719.81     68.69 o 
  -3   4   9       92.90      100.48      4.50 o 
  -2   4   9     2446.39     2451.46     73.37 o 
  -1   4   9     4071.86     4033.67     91.76 o 
   0   4   9      883.89      886.36     16.08 o 
   1   4   9       95.76      112.05      4.71 o 
   2   4   9     2337.39     2079.53     13.56 o 
   3   4   9      663.56      630.51      5.78 o 
   4   4   9       23.42       21.76      4.36 o 
   5   4   9        0.27        9.99      3.87 o 
   6   4   9     1230.85     1206.29      8.10 o 
   7   4   9     1429.20     1426.26      8.10 o 
   8   4   9      180.21      222.94      5.35 o 
   9   4   9      772.22      781.43      7.79 o 
  10   4   9      146.52      147.07      6.38 o 
  11   4   9        0.63        8.69      4.12 o 
  12   4   9        0.28        0.98      4.58 o 
  -9   5   9       18.37       20.15      4.54 o 
  -8   5   9       20.98       18.44      4.03 o 
  -7   5   9       59.82       60.50      4.31 o 
  -6   5   9      381.10      383.91     24.62 o 
  -5   5   9      421.80      415.12     18.05 o 
  -4   5   9      144.48      149.39      6.32 o 
  -3   5   9      767.37      776.89     21.67 o 
  -2   5   9      427.85      417.16      8.47 o 
  -1   5   9     1044.59      988.27     14.24 o 
   0   5   9      548.31      509.20     11.44 o 
   1   5   9     5368.41     5242.81     51.13 o 
   2   5   9     1756.25     1737.98     20.22 o 
   3   5   9       23.97       22.73      4.33 o 
   4   5   9       96.18       82.86      4.51 o 
   5   5   9      255.25      235.35      4.80 o 
   6   5   9     1217.19     1233.99     11.81 o 
   7   5   9        2.67        5.95      4.62 o 
   8   5   9      735.20      758.53      6.91 o 
   9   5   9       46.62       48.58      4.92 o 
  10   5   9        3.98        4.56      4.50 o 
  11   5   9       45.98       44.79      4.39 o 
  12   5   9      417.65      368.98      9.84 o 
  -9   6   9        6.94        5.81      4.13 o 
  -8   6   9       41.76       41.96      4.14 o 
  -7   6   9      195.97      209.71     12.03 o 
  -6   6   9       41.19       46.69      7.77 o 
  -5   6   9      613.97      704.91     32.10 o 
  -4   6   9      117.41      126.40      4.59 o 
  -3   6   9       44.96       53.95      4.34 o 
  -2   6   9        4.33        8.29      4.35 o 
  -1   6   9      959.81      913.91     21.77 o 
   0   6   9     2929.85     2972.73     37.47 o 
   1   6   9      102.47      117.91      4.60 o 
   2   6   9      463.02      398.01     10.24 o 
   3   6   9     1053.23     1051.91      9.89 o 
   4   6   9      370.49      391.88      5.44 o 
   5   6   9        0.53        3.07      4.23 o 
   6   6   9     1006.83     1003.95     14.55 o 
   7   6   9      172.95      202.35      8.81 o 
   8   6   9      159.21      166.87      4.80 o 
   9   6   9      133.17      144.60      5.02 o 
  10   6   9      217.56      241.27     10.22 o 
  11   6   9      370.02      361.34     19.18 o 
  12   6   9       10.77        8.12      4.26 o 
  -9   7   9       76.26       65.52      6.66 o 
  -8   7   9       30.64       30.29      4.36 o 
  -7   7   9      147.12      156.48      9.24 o 
  -6   7   9      736.26      801.03     40.31 o 
  -5   7   9      137.53      143.14     11.01 o 
  -4   7   9       26.28       29.57      4.00 o 
  -3   7   9      269.51      282.61      8.77 o 
  -2   7   9      838.71      887.31     27.68 o 
  -1   7   9      512.80      451.58      4.92 o 
   0   7   9      561.39      594.54     10.73 o 
   1   7   9     1990.60     2101.60     36.48 o 
   2   7   9     2934.22     2940.97     11.72 o 
   3   7   9      858.78      797.79      5.90 o 
   4   7   9      490.14      516.31      5.76 o 
   5   7   9     2260.94     2285.16     13.70 o 
   6   7   9      273.58      292.49      4.50 o 
   7   7   9      167.33      166.06      4.10 o 
   8   7   9       28.52       28.24      4.60 o 
   9   7   9      357.25      388.32     12.89 o 
  10   7   9      199.44      230.62      9.44 o 
  11   7   9        5.65        5.67      4.78 o 
  -9   8   9        0.34        0.09      4.21 o 
  -8   8   9       55.31       47.57      4.71 o 
  -7   8   9      189.31      191.56      7.79 o 
  -6   8   9        2.95        6.93      3.94 o 
  -5   8   9       44.83       49.78      3.95 o 
  -4   8   9       47.09       48.12      4.00 o 
  -3   8   9      759.90      801.99     24.36 o 
  -2   8   9      134.63      130.07      5.53 o 
  -1   8   9      725.45      719.81      9.86 o 
   0   8   9     1161.27     1165.44      7.71 o 
   1   8   9      333.80      343.81      7.02 o 
   2   8   9      773.28      763.58     14.49 o 
   3   8   9      388.93      403.24      9.88 o 
   4   8   9     2924.34     3061.09     20.39 o 
   5   8   9      294.91      293.23      4.87 o 
   6   8   9      152.68      155.61      4.53 o 
   7   8   9      505.10      546.08      9.33 o 
   8   8   9      498.43      502.52      6.23 o 
   9   8   9        0.40        2.11      4.65 o 
  10   8   9      171.86      175.81     10.27 o 
  11   8   9      102.10       90.15      5.58 o 
  -8   9   9        7.96        8.46      4.51 o 
  -7   9   9       12.37       15.17      4.26 o 
  -6   9   9        1.17        7.48      4.08 o 
  -5   9   9      563.61      597.31     37.52 o 
  -4   9   9      399.66      430.07     14.59 o 
  -3   9   9      541.33      570.22     21.20 o 
  -2   9   9     1816.98     1928.20     53.75 o 
  -1   9   9      432.14      478.79      7.06 o 
   0   9   9       11.61       14.46      4.44 o 
   1   9   9       11.66       14.78      4.56 o 
   2   9   9      271.09      278.61      5.15 o 
   3   9   9       57.53       44.49      4.10 o 
   4   9   9      603.24      626.02      5.34 o 
   5   9   9      342.10      407.09      5.00 o 
   6   9   9     1411.07     1573.25     16.01 o 
   7   9   9      134.79      147.89      4.41 o 
   8   9   9      241.65      267.33      5.64 o 
   9   9   9      619.06      678.63     24.91 o 
  10   9   9       30.69       30.94      5.11 o 
  -8  10   9       63.25       52.22      7.06 o 
  -7  10   9        8.12       10.81      4.32 o 
  -6  10   9      126.94      112.21      6.01 o 
  -5  10   9        1.24        5.31      4.41 o 
  -4  10   9       48.77       41.90      4.43 o 
  -3  10   9      858.85      884.84     30.09 o 
  -2  10   9      103.42      114.63      4.40 o 
  -1  10   9       26.21       18.80      4.21 o 
   0  10   9      702.77      722.64     15.88 o 
   1  10   9      544.52      535.17      5.60 o 
   2  10   9      166.45      163.01      6.05 o 
   3  10   9      876.40      954.28      9.44 o 
   4  10   9     1154.55     1231.93     10.94 o 
   5  10   9      616.10      656.97     10.35 o 
   6  10   9       44.57       56.30      4.12 o 
   7  10   9      167.98      182.40      5.81 o 
   8  10   9      508.57      540.78     20.68 o 
   9  10   9        2.09        9.18      4.83 o 
  10  10   9      159.75      136.16      9.88 o 
  -7  11   9        4.70       11.86      4.23 o 
  -6  11   9       65.29       66.65      6.38 o 
  -5  11   9      293.15      297.05     13.51 o 
  -4  11   9       30.90       31.42      4.70 o 
  -3  11   9       33.56       30.68      4.70 o 
  -2  11   9      139.81      146.20      4.46 o 
  -1  11   9      893.79      952.35     23.40 o 
   0  11   9     1254.48     1340.93     33.38 o 
   1  11   9      494.90      480.65     11.90 o 
   2  11   9     1330.32     1452.33     16.87 o 
   3  11   9      342.98      353.45      7.26 o 
   4  11   9       96.56      107.07      4.43 o 
   5  11   9       34.95       40.48      4.24 o 
   6  11   9      430.08      457.35      8.30 o 
   7  11   9      119.75      117.98      8.07 o 
   8  11   9       54.44       47.93      5.16 o 
   9  11   9      184.63      154.70      5.94 o 
  -7  12   9      102.86       73.96     10.45 o 
  -6  12   9      180.97      156.90     16.88 o 
  -5  12   9       34.06       31.40      4.38 o 
  -4  12   9      209.60      205.38     13.32 o 
  -3  12   9      162.15      169.94     10.59 o 
  -2  12   9      474.64      466.23     21.29 o 
  -1  12   9       78.41       83.55      5.44 o 
   0  12   9      104.41      108.12      4.54 o 
   1  12   9      623.04      676.18     14.65 o 
   2  12   9      111.40      121.21      4.57 o 
   3  12   9       68.12       76.81      4.38 o 
   4  12   9      400.55      449.85     16.82 o 
   5  12   9      206.49      203.35      5.09 o 
   6  12   9       13.50       20.87      4.31 o 
   7  12   9      145.25      152.07      6.73 o 
   8  12   9      108.13      108.83      5.61 o 
  -6  13   9       21.79       21.14      6.40 o 
  -5  13   9      221.25      167.26     21.05 o 
  -4  13   9      156.49      157.85     16.46 o 
  -3  13   9       33.73       40.77      4.84 o 
  -2  13   9      158.14      146.73      9.86 o 
  -1  13   9      279.13      307.41     22.35 o 
   0  13   9       68.69       78.32      4.64 o 
   1  13   9      144.18      148.07      6.74 o 
   2  13   9      157.48      165.57      5.50 o 
   3  13   9      596.73      664.63     10.48 o 
   4  13   9      326.56      381.99      5.42 o 
   5  13   9       91.55       92.28      4.72 o 
   6  13   9      463.34      442.89     11.75 o 
   7  13   9       13.46       11.04      5.09 o 
  -5  14   9       50.20       38.17      4.85 o 
  -4  14   9       15.13        9.94      4.70 o 
  -3  14   9      264.36      222.83     16.20 o 
  -2  14   9      347.46      314.48     13.41 o 
  -1  14   9       19.84       18.16      4.55 o 
   0  14   9       60.99       53.63      4.91 o 
   1  14   9       45.05       39.54      4.65 o 
   2  14   9       81.18       79.11      4.96 o 
   3  14   9       60.41       64.37      4.92 o 
   4  14   9      163.41      149.66      5.17 o 
   5  14   9      333.16      356.24     10.87 o 
   6  14   9       22.17       28.03      4.73 o 
  -3  15   9       88.93       59.79     13.82 o 
  -2  15   9       39.59       33.52      4.99 o 
  -1  15   9      172.25      181.58     12.10 o 
   0  15   9       18.30       20.24      5.15 o 
   1  15   9        2.04        4.49      4.87 o 
   2  15   9      115.51      110.40      7.42 o 
   3  15   9      490.66      481.23     18.78 o 
   4  15   9       71.07       63.81      4.99 o 
   2 -10  10       34.90       28.03      7.46 o 
   3 -10  10       40.26       38.22      7.63 o 
   4 -10  10        1.27        4.44      7.48 o 
   5 -10  10      120.38       96.48      8.86 o 
  -1  -9  10       18.31       16.73      5.75 o 
   0  -9  10       31.85       28.14      6.00 o 
   1  -9  10       23.37       22.27      7.42 o 
   2  -9  10       39.87       38.09      7.26 o 
   3  -9  10        2.15        3.12      7.09 o 
   4  -9  10      172.61      163.59      8.65 o 
   5  -9  10       95.32       81.57      7.17 o 
   6  -9  10        0.45        3.99      6.97 o 
   7  -9  10        2.89        4.38      8.55 o 
  -3  -8  10        3.14        7.00      5.28 o 
  -2  -8  10       54.66       52.23      5.36 o 
  -1  -8  10       87.27       78.71      5.47 o 
   0  -8  10        2.32        5.62      5.09 o 
   1  -8  10        0.15        5.77      5.05 o 
   2  -8  10       82.04       74.48      6.09 o 
   3  -8  10      216.98      216.06      7.08 o 
   4  -8  10       14.29       14.90      5.79 o 
   5  -8  10       46.01       48.02      6.31 o 
   6  -8  10       62.18       60.14      6.68 o 
   7  -8  10       14.30       10.19      7.72 o 
   8  -8  10       33.12       28.12      7.58 o 
   9  -8  10       94.06       64.74      8.82 o 
  -4  -7  10        3.85       11.85      5.55 o 
  -3  -7  10      101.29       97.01      5.55 o 
  -2  -7  10       19.02       17.84      4.80 o 
  -1  -7  10        3.86        7.12      4.74 o 
   0  -7  10       37.80       29.55      4.59 o 
   1  -7  10      210.24      212.96      7.56 o 
   2  -7  10       37.06       48.50      5.35 o 
   3  -7  10       82.70       85.14      5.60 o 
   4  -7  10       82.49       88.22      5.71 o 
   5  -7  10       85.39       93.65      6.11 o 
   6  -7  10       55.58       60.00      6.56 o 
   7  -7  10       14.55       12.43      8.19 o 
   8  -7  10      358.12      350.04     10.35 o 
   9  -7  10      106.79      102.33      7.89 o 
  10  -7  10        2.21        9.06      7.43 o 
  -5  -6  10       41.26       33.37      8.43 o 
  -4  -6  10       63.27       60.42      5.03 o 
  -3  -6  10        8.81       13.55      5.23 o 
  -2  -6  10        1.60        5.78      4.47 o 
  -1  -6  10      116.21      144.88      5.53 o 
   0  -6  10      196.66      217.47      9.79 o 
   1  -6  10       11.13       14.86      4.55 o 
   2  -6  10      272.78      286.07      5.95 o 
   3  -6  10       52.89       53.19      5.25 o 
   4  -6  10        3.70        7.29      5.04 o 
   5  -6  10       13.32       19.11      6.05 o 
   6  -6  10      129.88      127.23      6.59 o 
   7  -6  10      301.99      291.35      8.46 o 
   8  -6  10       23.44       22.05      7.13 o 
   9  -6  10       10.38       12.44      7.05 o 
  10  -6  10       74.46       77.30      6.83 o 
  11  -6  10       33.83       30.21      7.65 o 
  -6  -5  10       75.79       58.52      6.82 o 
  -5  -5  10       42.62       46.72      5.31 o 
  -4  -5  10       26.11       28.46      5.06 o 
  -3  -5  10       37.31       36.77      5.40 o 
  -2  -5  10       67.15       69.06      4.96 o 
  -1  -5  10       33.15       40.60      4.42 o 
   0  -5  10      176.33      190.27      4.79 o 
   1  -5  10      426.86      458.13     10.49 o 
   2  -5  10      293.67      267.18      6.06 o 
   3  -5  10       23.85       35.35      4.71 o 
   4  -5  10      147.49      148.53      5.38 o 
   5  -5  10      148.29      155.74      5.62 o 
   6  -5  10       43.33       48.37      6.86 o 
   7  -5  10       42.16       41.36      7.02 o 
   8  -5  10       88.12       95.30      6.69 o 
   9  -5  10       84.88       89.71      7.38 o 
  10  -5  10       56.80       59.95      5.97 o 
  11  -5  10       10.11       11.30      5.91 o 
  -6  -4  10        0.47        7.52      5.38 o 
  -5  -4  10       74.96       88.34      5.09 o 
  -4  -4  10      102.13      112.12      5.74 o 
  -3  -4  10       60.59       93.01     10.18 o 
  -2  -4  10        1.78       12.02      8.26 o 
  -1  -4  10       72.66       65.62      5.13 o 
   0  -4  10      358.76      379.38      6.72 o 
   1  -4  10      156.97      158.42      4.84 o 
   2  -4  10       14.27       19.44      4.31 o 
   3  -4  10      148.05      158.21      5.05 o 
   4  -4  10      850.49      888.62     16.72 o 
   5  -4  10       23.04       26.80      5.78 o 
   6  -4  10      617.35      657.06     15.76 o 
   7  -4  10      137.11      136.03      6.95 o 
   8  -4  10       51.90       51.15      6.71 o 
   9  -4  10       18.84       14.94      6.01 o 
  10  -4  10       10.44       14.42      5.43 o 
  11  -4  10      139.47      128.68      9.16 o 
  12  -4  10       28.94       21.04      6.60 o 
  -7  -3  10       34.19       32.76      5.42 o 
  -6  -3  10      138.27      147.50     12.63 o 
  -5  -3  10       40.56       44.02      5.27 o 
  -4  -3  10       45.59       45.88      6.94 o 
  -3  -3  10       21.53       29.32      4.50 o 
  -2  -3  10      122.69      160.20      5.43 o 
  -1  -3  10        0.32        6.02      4.65 o 
   0  -3  10      177.43      184.73      5.70 o 
   1  -3  10        4.21        6.03      4.91 o 
   2  -3  10      274.62      278.69      7.00 o 
   3  -3  10      355.77      343.96     10.45 o 
   4  -3  10       47.66       56.15      5.03 o 
   5  -3  10      305.85      286.66      6.52 o 
   6  -3  10      130.00      124.07      6.51 o 
   7  -3  10       32.33       38.68      5.48 o 
   8  -3  10      195.75      203.87      6.83 o 
   9  -3  10      129.18      137.69      6.51 o 
  10  -3  10       83.03       79.58      6.31 o 
  11  -3  10       13.98        6.37      6.25 o 
  12  -3  10       33.77       30.23      6.00 o 
  -7  -2  10        6.98        9.69      5.06 o 
  -6  -2  10       50.09       55.54      4.77 o 
  -5  -2  10        0.51        2.99      4.48 o 
  -4  -2  10       96.35       96.70      5.08 o 
  -3  -2  10       69.60       80.81      4.77 o 
  -2  -2  10        1.64       13.01      4.64 o 
  -1  -2  10      996.22     1012.52     16.22 o 
   0  -2  10      965.71      979.80     15.94 o 
   1  -2  10      344.34      322.91      5.86 o 
   2  -2  10        5.93       11.27      5.06 o 
   3  -2  10      343.16      341.47     13.74 o 
   4  -2  10      668.96      642.32      7.80 o 
   5  -2  10      250.89      248.18      6.91 o 
   6  -2  10       64.64       75.15      6.59 o 
   7  -2  10      816.28      800.96     25.57 o 
   8  -2  10      721.83      789.46     13.37 o 
   9  -2  10        0.58       12.17      7.95 o 
  10  -2  10      315.89      328.98      7.98 o 
  11  -2  10      103.13      102.22      6.04 o 
  12  -2  10        7.49       14.86      6.30 o 
  -8  -1  10        2.32        8.30      5.15 o 
  -7  -1  10       25.48       37.94      5.11 o 
  -6  -1  10       21.02       28.78      5.22 o 
  -5  -1  10       16.97       29.95      4.50 o 
  -4  -1  10      478.04      548.78     34.92 o 
  -3  -1  10       23.54       34.69      4.82 o 
  -2  -1  10      539.02      626.50     17.59 o 
  -1  -1  10      233.65      228.55      9.52 o 
   0  -1  10      188.53      190.08      8.34 o 
   1  -1  10       59.44       65.93      7.91 o 
   2  -1  10      589.87      571.40     12.33 o 
   3  -1  10      131.49      127.49      5.66 o 
   4  -1  10      214.40      210.72      6.05 o 
   5  -1  10      610.93      635.08     18.72 o 
   6  -1  10      465.34      454.00      8.75 o 
   7  -1  10     1464.85     1491.35     14.60 o 
   8  -1  10        0.12        0.51      5.46 o 
   9  -1  10      799.27      791.44     10.57 o 
  10  -1  10      146.18      150.77      6.64 o 
  11  -1  10       13.64       20.30      6.03 o 
  12  -1  10       12.61       11.12      5.75 o 
  -8   0  10       25.90       16.63      5.00 o 
  -7   0  10       99.58      111.88     18.21 o 
  -6   0  10      287.49      308.97     25.98 o 
  -5   0  10       30.92       30.40      4.56 o 
  -4   0  10      102.72      112.92      7.96 o 
  -3   0  10        4.92       10.37      4.79 o 
  -2   0  10       79.95       92.23      5.16 o 
  -1   0  10        9.64       15.49      4.68 o 
   0   0  10      942.85      961.79     29.84 o 
   1   0  10     1673.87     1550.95     28.02 o 
   2   0  10        5.04        9.18      4.39 o 
   3   0  10     1524.16     1573.32     17.63 o 
   4   0  10      604.97      566.51      6.79 o 
   5   0  10     1229.84     1234.19     27.47 o 
   6   0  10      163.08      158.47     15.05 o 
   7   0  10      619.34      585.79      7.56 o 
   8   0  10       42.28       51.08      5.82 o 
   9   0  10        0.47        2.06      5.17 o 
  10   0  10       32.52       31.60      5.69 o 
  11   0  10      335.20      351.80      6.75 o 
  12   0  10      222.16      214.14      7.11 o 
  -8   1  10       58.54       56.15      8.00 o 
  -7   1  10       98.56      116.62     12.82 o 
  -6   1  10        3.24        7.23      5.56 o 
  -5   1  10      295.04      336.63     16.46 o 
  -4   1  10       68.98       64.31      3.92 o 
  -3   1  10       37.64       41.16      3.96 o 
  -2   1  10       19.94       18.92      3.83 o 
  -1   1  10      469.70      455.99     21.66 o 
   0   1  10     1000.54      998.19     23.80 o 
   1   1  10       19.32       25.95      4.02 o 
   2   1  10     1359.13     1428.40     19.46 o 
   3   1  10     1064.39     1036.96     10.78 o 
   4   1  10        0.88        1.81      4.45 o 
   5   1  10     1100.04     1056.36     16.85 o 
   6   1  10      496.84      524.17      7.33 o 
   7   1  10      193.76      207.35      6.01 o 
   8   1  10      181.97      195.29      6.10 o 
   9   1  10      304.69      297.06      6.68 o 
  10   1  10      546.85      539.26      8.09 o 
  11   1  10      259.82      266.46      6.49 o 
  12   1  10        0.31        4.45      4.99 o 
  13   1  10      273.89      216.53     13.36 o 
  -8   2  10        6.03       10.15      4.64 o 
  -7   2  10      193.31      210.99     22.07 o 
  -6   2  10      310.56      332.17     25.30 o 
  -5   2  10        0.65        5.28      3.96 o 
  -4   2  10      141.98      162.69      9.99 o 
  -3   2  10      327.44      330.68     16.04 o 
  -2   2  10      669.83      694.74     20.11 o 
  -1   2  10       39.57       37.45      4.11 o 
   0   2  10      869.65      919.82     10.22 o 
   1   2  10      999.18      970.22     19.05 o 
   2   2  10      133.07      112.40      5.54 o 
   3   2  10        2.56       10.75      4.45 o 
   4   2  10     1696.87     1569.88     18.62 o 
   5   2  10     2883.17     2649.36     30.56 o 
   6   2  10      441.05      424.98      5.75 o 
   7   2  10     1234.43     1186.69     13.01 o 
   8   2  10      186.67      205.23      6.72 o 
   9   2  10      348.54      383.17      5.91 o 
  10   2  10       84.88      106.14      5.08 o 
  11   2  10      117.57      116.18      5.18 o 
  12   2  10      138.05      141.10      6.08 o 
  -9   3  10        8.14        5.47      4.76 o 
  -8   3  10      132.32      143.06      9.81 o 
  -7   3  10       40.59       47.75      3.99 o 
  -6   3  10       65.87       64.15      5.98 o 
  -5   3  10      149.75      166.84      4.35 o 
  -4   3  10      518.52      584.70     20.97 o 
  -3   3  10      606.70      649.20     33.33 o 
  -2   3  10      389.80      390.64     14.14 o 
  -1   3  10     2034.98     1947.60     66.75 o 
   0   3  10       31.61       43.71      4.38 o 
   1   3  10       12.97       15.34      4.59 o 
   2   3  10      109.74      108.66      5.18 o 
   3   3  10     2476.65     2355.45     26.42 o 
   4   3  10     1876.42     1845.22     21.27 o 
   5   3  10        5.85       12.28      4.24 o 
   6   3  10      455.37      438.75      6.82 o 
   7   3  10      789.29      748.21      7.03 o 
   8   3  10        0.34        2.79      5.07 o 
   9   3  10      260.69      263.15      5.91 o 
  10   3  10      609.65      633.77     11.92 o 
  11   3  10        3.46        7.72      4.21 o 
  12   3  10        0.86        0.99      4.92 o 
  -9   4  10       44.99       28.80     11.87 o 
  -8   4  10       11.03       14.16      4.01 o 
  -7   4  10       57.10       65.93      6.39 o 
  -6   4  10       39.36       42.51      4.06 o 
  -5   4  10      264.42      280.11     19.18 o 
  -4   4  10       11.84        6.13      4.07 o 
  -3   4  10     1565.15     1670.54     69.13 o 
  -2   4  10     1790.90     1899.19     68.69 o 
  -1   4  10       22.00       22.34      4.91 o 
   0   4  10      901.10      873.04     15.13 o 
   1   4  10      848.27      840.15     19.79 o 
   2   4  10      878.95      914.38      8.18 o 
   3   4  10       15.12       10.51      4.35 o 
   4   4  10      153.94      151.60      4.64 o 
   5   4  10       17.85       11.35      4.15 o 
   6   4  10       79.49       77.55      4.53 o 
   7   4  10        1.85        9.68      5.18 o 
   8   4  10     1420.82     1429.54     12.96 o 
   9   4  10      817.59      879.37     10.72 o 
  10   4  10       25.54       20.07      4.61 o 
  11   4  10       60.57       68.74      4.59 o 
  12   4  10       47.07       52.08      4.90 o 
  -9   5  10       44.20       29.42      7.96 o 
  -8   5  10       75.03       65.74      6.56 o 
  -7   5  10       16.50       22.84      4.49 o 
  -6   5  10        0.98        2.33      3.74 o 
  -5   5  10       51.12       61.00      5.65 o 
  -4   5  10      611.43      657.64     33.83 o 
  -3   5  10      371.47      385.02     16.61 o 
  -2   5  10      193.30      188.99     11.04 o 
  -1   5  10      376.64      366.86      8.51 o 
   0   5  10     1150.05     1091.54     18.21 o 
   1   5  10     1035.85      998.42     21.07 o 
   2   5  10     1370.98     1305.80      8.15 o 
   3   5  10     2322.78     2148.83     10.14 o 
   4   5  10      351.61      353.58      6.14 o 
   5   5  10       61.08       59.49      5.44 o 
   6   5  10       24.50       36.15      4.29 o 
   7   5  10      748.19      775.81     11.57 o 
   8   5  10      526.79      552.61     11.62 o 
   9   5  10        2.86        6.02      4.48 o 
  10   5  10      249.57      287.71      6.20 o 
  11   5  10      185.25      202.16      4.97 o 
  12   5  10       27.64       21.59      4.58 o 
  -9   6  10       38.67       29.43      8.01 o 
  -8   6  10       26.74       16.50      4.28 o 
  -7   6  10        0.59        3.03      4.22 o 
  -6   6  10      193.23      201.53      6.65 o 
  -5   6  10      221.58      230.81     15.57 o 
  -4   6  10      233.10      263.65      9.64 o 
  -3   6  10      397.23      432.68     21.89 o 
  -2   6  10       23.43       25.57      4.33 o 
  -1   6  10      853.44      820.24     10.42 o 
   0   6  10      100.20       90.54      4.35 o 
   1   6  10     3085.47     3014.63     50.60 o 
   2   6  10     1732.06     1678.49      8.89 o 
   3   6  10      146.94      141.85      4.78 o 
   4   6  10      168.99      201.91      4.52 o 
   5   6  10      322.61      328.39      8.64 o 
   6   6  10      532.88      549.08      6.15 o 
   7   6  10        5.83        5.02      3.92 o 
   8   6  10      301.55      303.40      5.44 o 
   9   6  10       82.71       93.76      4.85 o 
  10   6  10      329.18      362.31     15.53 o 
  11   6  10       10.28       11.12      4.84 o 
  12   6  10      303.12      262.56     44.88 o 
  -8   7  10       12.69       10.98      4.29 o 
  -7   7  10      160.28      163.95      8.12 o 
  -6   7  10       12.47       21.27      3.80 o 
  -5   7  10      333.83      359.91     16.44 o 
  -4   7  10      108.25       96.18      7.51 o 
  -3   7  10       11.72       13.67      3.97 o 
  -2   7  10       32.57       29.54      4.83 o 
  -1   7  10      744.04      752.44     15.50 o 
   0   7  10     1250.10     1190.85     10.64 o 
   1   7  10      625.34      594.87      7.81 o 
   2   7  10       26.10       28.27      4.01 o 
   3   7  10      808.95      767.78     12.06 o 
   4   7  10     1840.03     1819.18     16.35 o 
   5   7  10      542.84      546.72      5.56 o 
   6   7  10      558.66      577.70      5.27 o 
   7   7  10      916.16      947.76      6.25 o 
   8   7  10      547.70      549.23     11.65 o 
   9   7  10      379.25      389.47     16.48 o 
  10   7  10        2.95        7.59      4.44 o 
  11   7  10      169.98      182.79      5.58 o 
  -8   8  10       58.96       54.75      4.56 o 
  -7   8  10        1.80        3.53      4.18 o 
  -6   8  10      226.64      228.23     16.60 o 
  -5   8  10      335.02      360.06     21.57 o 
  -4   8  10      334.87      384.48     16.03 o 
  -3   8  10        6.16        8.47      4.05 o 
  -2   8  10     1287.76     1314.28     41.98 o 
  -1   8  10      398.48      407.35      7.99 o 
   0   8  10      165.38      175.09      4.94 o 
   1   8  10      405.61      423.46     10.67 o 
   2   8  10      111.90      124.43      4.85 o 
   3   8  10      620.58      611.29      5.25 o 
   4   8  10       30.04       42.81      4.37 o 
   5   8  10     2089.87     2153.72     19.27 o 
   6   8  10     1448.29     1579.70     12.70 o 
   7   8  10      119.72      126.16      4.53 o 
   8   8  10       22.07       31.45      4.52 o 
   9   8  10      150.20      146.90      5.19 o 
  10   8  10       85.08       97.66      5.37 o 
  11   8  10        0.25        4.79      5.39 o 
  -8   9  10       41.33       31.73      4.51 o 
  -7   9  10       71.68       61.32      4.72 o 
  -6   9  10       12.06       13.20      3.98 o 
  -5   9  10      254.49      278.53      9.59 o 
  -4   9  10       17.01       10.94      4.24 o 
  -3   9  10      305.03      332.16     14.10 o 
  -2   9  10      370.88      356.23     15.10 o 
  -1   9  10      450.24      504.01     12.47 o 
   0   9  10      307.91      322.85      5.10 o 
   1   9  10        8.07       12.09      4.47 o 
   2   9  10      349.73      343.44      5.76 o 
   3   9  10       94.65      106.43      4.42 o 
   4   9  10     1746.06     1775.96     15.75 o 
   5   9  10      512.13      561.87      8.41 o 
   6   9  10       60.73       78.30      4.06 o 
   7   9  10      596.85      656.77      6.24 o 
   8   9  10      638.72      664.86      6.56 o 
   9   9  10      121.95      115.07      6.10 o 
  10   9  10      178.02      180.74     14.80 o 
  -7  10  10       37.77       33.95      6.07 o 
  -6  10  10        0.08        1.81      4.18 o 
  -5  10  10      123.56      128.59      6.91 o 
  -4  10  10      149.82      169.66     15.12 o 
  -3  10  10       13.47       22.63      4.58 o 
  -2  10  10      856.25      855.13     21.32 o 
  -1  10  10      373.82      411.88     14.90 o 
   0  10  10      349.66      358.08      5.69 o 
   1  10  10       57.14       53.79      4.09 o 
   2  10  10     1337.00     1339.49     21.35 o 
   3  10  10       31.53       48.27      4.71 o 
   4  10  10       58.18       56.99      3.93 o 
   5  10  10      276.80      285.55      5.92 o 
   6  10  10      482.34      509.25      5.54 o 
   7  10  10      398.19      446.07     10.80 o 
   8  10  10        3.10       11.81      4.59 o 
   9  10  10      463.74      457.75      7.12 o 
  10  10  10      286.73      267.59     17.44 o 
  -7  11  10      110.07       91.00     11.20 o 
  -6  11  10       28.45       29.45      4.41 o 
  -5  11  10       47.42       40.96      4.80 o 
  -4  11  10      216.16      221.08     15.59 o 
  -3  11  10      457.16      431.92     16.59 o 
  -2  11  10      614.82      590.15     17.52 o 
  -1  11  10      621.39      635.89     21.30 o 
   0  11  10        2.64        9.36      4.50 o 
   1  11  10      775.23      825.07      8.11 o 
   2  11  10      122.97      135.27      4.74 o 
   3  11  10      400.04      452.89      7.44 o 
   4  11  10     1191.10     1283.50      6.97 o 
   5  11  10       46.97       48.17      3.85 o 
   6  11  10      125.61      154.55      4.52 o 
   7  11  10        9.75       12.47      4.06 o 
   8  11  10      268.38      278.85      7.09 o 
   9  11  10      208.26      201.39     11.90 o 
  -6  12  10        0.05        1.14      4.97 o 
  -5  12  10      191.55      153.25      5.97 o 
  -4  12  10       57.87       65.96      5.83 o 
  -3  12  10        2.05        9.86      4.41 o 
  -2  12  10        3.10        4.48      4.30 o 
  -1  12  10      205.93      205.04      4.52 o 
   0  12  10      396.84      431.02     12.97 o 
   1  12  10       30.41       47.11      4.91 o 
   2  12  10      694.08      741.01     11.58 o 
   3  12  10      369.33      390.66      5.27 o 
   4  12  10      165.15      189.15      5.34 o 
   5  12  10        0.42        7.03      4.46 o 
   6  12  10      206.23      207.69      6.36 o 
   7  12  10      140.49      135.88      4.71 o 
   8  12  10       18.02       18.72      5.24 o 
  -5  13  10       45.77       43.40      4.97 o 
  -4  13  10       46.55       45.67      5.93 o 
  -3  13  10      214.41      196.41     12.82 o 
  -2  13  10      234.75      228.12      8.26 o 
  -1  13  10       69.63       77.75      5.22 o 
   0  13  10       20.64       27.13      4.63 o 
   1  13  10      180.35      186.33      6.74 o 
   2  13  10       69.56       77.32      4.52 o 
   3  13  10       55.84       70.27      5.11 o 
   4  13  10       22.25       17.93      4.32 o 
   5  13  10      402.62      449.82      8.38 o 
   6  13  10       79.79       90.57      5.25 o 
   7  13  10      173.07      157.64      6.41 o 
  -4  14  10      189.96      170.88     14.90 o 
  -3  14  10       94.06       89.47      8.94 o 
  -2  14  10        7.33        6.00      4.47 o 
  -1  14  10      407.50      384.85     18.38 o 
   0  14  10       81.88       87.08      6.09 o 
   1  14  10        3.28        5.45      4.38 o 
   2  14  10        3.73        6.75      4.35 o 
   3  14  10      155.55      168.93      8.41 o 
   4  14  10      630.87      671.77     25.38 o 
   5  14  10        5.03        9.13      4.57 o 
   6  14  10      115.88       98.27      5.41 o 
  -2  15  10      217.60      171.49     31.95 o 
  -1  15  10       26.06       16.30      5.06 o 
   0  15  10       64.18       56.23      4.77 o 
   1  15  10       66.34       62.97      5.06 o 
   2  15  10      198.35      185.01     11.79 o 
   3  15  10      169.12      167.36      7.78 o 
   4  15  10        3.38        4.42      4.66 o 
   1  -9  11        0.35        8.75      5.85 o 
   2  -9  11       19.95       24.90      7.20 o 
   3  -9  11      116.60       96.54      7.43 o 
   4  -9  11       65.85       51.16      8.33 o 
   5  -9  11       32.56       23.94      7.34 o 
   6  -9  11       88.07       70.79      8.07 o 
  -1  -8  11        2.03        2.77      4.74 o 
   0  -8  11       12.48        8.36      5.14 o 
   1  -8  11        8.65        8.51      5.20 o 
   2  -8  11       16.35       15.53      5.78 o 
   3  -8  11        0.04        2.72      5.62 o 
   4  -8  11       93.73       92.02      6.30 o 
   5  -8  11      129.86      125.12      6.96 o 
   6  -8  11       25.36       25.38      7.03 o 
   7  -8  11        5.49        8.84     11.63 o 
   8  -8  11       66.31       56.97      8.54 o 
  -3  -7  11       38.84       39.18      7.05 o 
  -2  -7  11        4.17        7.51      5.01 o 
  -1  -7  11       59.27       61.02      5.15 o 
   0  -7  11        0.80        4.62      4.51 o 
   1  -7  11       22.74       25.14      5.21 o 
   2  -7  11      218.84      214.27      9.37 o 
   3  -7  11      291.34      295.80     11.47 o 
   4  -7  11       62.72       65.04      5.73 o 
   5  -7  11        2.84        3.58      5.95 o 
   6  -7  11       23.46       27.79      7.82 o 
   7  -7  11       88.71       96.95      8.08 o 
   8  -7  11       53.44       53.05     11.85 o 
   9  -7  11       42.21       38.80      7.59 o 
  -4  -6  11        0.64        9.43      5.43 o 
  -3  -6  11      100.43       90.86      5.12 o 
  -2  -6  11       53.57       47.20      4.95 o 
  -1  -6  11       36.54       33.06      4.88 o 
   0  -6  11        3.49        5.04      4.71 o 
   1  -6  11      302.06      328.71      9.44 o 
   2  -6  11      225.12      225.72      7.59 o 
   3  -6  11        0.66        4.15      4.88 o 
   4  -6  11       41.65       40.97      5.45 o 
   5  -6  11       57.51       55.73      5.81 o 
   6  -6  11       58.71       65.90      6.43 o 
   7  -6  11       18.25       26.52      8.00 o 
   8  -6  11      145.46      146.58      7.58 o 
   9  -6  11      144.06      127.41      8.01 o 
  10  -6  11       41.03       35.04      6.75 o 
  -5  -5  11       20.99       20.04      5.42 o 
  -4  -5  11       81.17       78.61      5.98 o 
  -3  -5  11       13.11       12.42      6.23 o 
  -2  -5  11        1.90        3.22      5.45 o 
  -1  -5  11       15.15       14.58      4.39 o 
   0  -5  11       73.83       79.52      4.51 o 
   1  -5  11        1.35        5.39      4.44 o 
   2  -5  11      130.86      153.10      5.17 o 
   3  -5  11      511.10      540.46      9.31 o 
   4  -5  11      214.19      227.77      5.80 o 
   5  -5  11       51.82       50.09      6.65 o 
   6  -5  11       53.77       68.37      6.99 o 
   7  -5  11       90.39       91.99      6.60 o 
   8  -5  11       83.86       87.25      6.59 o 
   9  -5  11       19.18       20.16      7.05 o 
  10  -5  11        3.28        6.24      6.18 o 
  11  -5  11       72.96       65.66      7.21 o 
  -6  -4  11       65.52       54.09      5.70 o 
  -5  -4  11       52.46       54.95      6.41 o 
  -4  -4  11        0.63        1.80      4.85 o 
  -3  -4  11       23.55       29.68      4.74 o 
  -2  -4  11       85.11       89.20      5.13 o 
  -1  -4  11       71.12       90.24      6.05 o 
   0  -4  11        1.18        5.79      4.86 o 
   1  -4  11      165.36      187.95      5.42 o 
   2  -4  11      684.12      730.42     10.82 o 
   3  -4  11      179.77      180.87      5.51 o 
   4  -4  11       25.59       29.68      5.01 o 
   5  -4  11      166.68      168.18      6.20 o 
   6  -4  11      109.45      115.03      6.65 o 
   7  -4  11       30.72       26.46      5.84 o 
   8  -4  11      112.12      108.57      6.33 o 
   9  -4  11       61.33       52.38      6.09 o 
  10  -4  11       79.18       81.35     10.03 o 
  11  -4  11       39.00       35.45      5.99 o 
  -6  -3  11       10.87        7.32      5.48 o 
  -5  -3  11        5.36       10.16      4.94 o 
  -4  -3  11       69.02       89.59      7.36 o 
  -3  -3  11       54.11       54.34      5.73 o 
  -2  -3  11       17.97       27.36      6.71 o 
  -1  -3  11        1.59        6.32      4.60 o 
   0  -3  11      567.50      597.06      7.19 o 
   1  -3  11       27.96       40.99      5.69 o 
   2  -3  11       63.20       65.76      5.70 o 
   3  -3  11        7.13        9.82      4.61 o 
   4  -3  11      645.82      631.61     15.20 o 
   5  -3  11      261.92      237.56      6.64 o 
   6  -3  11      169.48      196.18      7.44 o 
   7  -3  11      332.99      318.12      9.75 o 
   8  -3  11      231.53      242.08      7.63 o 
   9  -3  11       34.37       47.79      6.95 o 
  10  -3  11        0.51        5.36      5.81 o 
  11  -3  11       73.50       70.80      9.43 o 
  12  -3  11       20.69       23.77      6.37 o 
  -7  -2  11        9.35        7.02      4.97 o 
  -6  -2  11       44.31       46.59      5.37 o 
  -5  -2  11       43.27       46.20      4.83 o 
  -4  -2  11      130.28      170.81     15.66 o 
  -3  -2  11       46.84       44.74      8.93 o 
  -2  -2  11      235.22      270.25      5.78 o 
  -1  -2  11       75.98       70.97      5.33 o 
   0  -2  11      123.70      130.56      6.85 o 
   1  -2  11       45.62       39.42      4.98 o 
   2  -2  11      419.84      446.27      6.77 o 
   3  -2  11      344.29      319.03      9.11 o 
   4  -2  11       47.12       49.12      5.36 o 
   5  -2  11       85.87       92.18      5.31 o 
   6  -2  11      684.32      734.50      8.28 o 
   7  -2  11      204.88      222.29     11.91 o 
   8  -2  11        0.62        0.04      5.17 o 
   9  -2  11      526.74      486.27     15.19 o 
  10  -2  11      226.59      223.78     16.34 o 
  11  -2  11        1.69        6.52      6.44 o 
  12  -2  11       40.48       33.08      6.69 o 
  -7  -1  11       44.24       45.86      5.11 o 
  -6  -1  11       44.97       48.66      5.42 o 
  -5  -1  11        0.19        4.63      4.67 o 
  -4  -1  11       12.68       12.03      5.12 o 
  -3  -1  11      600.34      675.37     40.54 o 
  -2  -1  11      315.53      326.69     17.23 o 
  -1  -1  11      104.38      142.19      5.96 o 
   0  -1  11     1601.40     1696.41     47.50 o 
   1  -1  11     1047.79      971.18     14.79 o 
   2  -1  11      472.79      453.83     12.95 o 
   3  -1  11       10.52       11.79      6.04 o 
   4  -1  11      496.88      473.84      6.79 o 
   5  -1  11      339.69      327.62      7.87 o 
   6  -1  11       72.56       71.58      6.13 o 
   7  -1  11       19.93       16.09      5.54 o 
   8  -1  11      493.69      474.33      7.10 o 
   9  -1  11      224.30      250.86      6.20 o 
  10  -1  11       53.58       49.61      5.60 o 
  11  -1  11      185.69      182.17      8.65 o 
  12  -1  11       21.44       19.09      5.99 o 
  -7   0  11        0.28        6.45      4.93 o 
  -6   0  11       16.06       29.41      5.22 o 
  -5   0  11       57.36       55.47      5.29 o 
  -4   0  11      346.88      406.91     29.51 o 
  -3   0  11        0.27        5.24      4.72 o 
  -2   0  11       19.54       25.12      5.32 o 
  -1   0  11       73.88       86.14      9.48 o 
   0   0  11     1193.54     1208.87     24.53 o 
   1   0  11      349.83      333.65      8.46 o 
   2   0  11      638.01      633.24     16.12 o 
   3   0  11     1112.57     1020.74     14.63 o 
   4   0  11       80.19       77.25      5.85 o 
   5   0  11       36.80       35.72      5.21 o 
   6   0  11       92.50      115.86      5.73 o 
   7   0  11      683.38      698.57      7.59 o 
   8   0  11       30.73       44.53      5.31 o 
   9   0  11      504.78      535.94     13.01 o 
  10   0  11      180.96      192.76      6.31 o 
  11   0  11      130.58      136.48     11.51 o 
  12   0  11        9.32       13.80      6.24 o 
  -8   1  11        0.54        4.01      4.96 o 
  -7   1  11       19.22       19.69      5.03 o 
  -6   1  11      173.53      203.05     17.56 o 
  -5   1  11       13.44       21.80      4.78 o 
  -4   1  11      431.33      482.52     34.03 o 
  -3   1  11      725.69      800.39     33.36 o 
  -2   1  11      359.13      350.33     11.15 o 
  -1   1  11      125.74      128.75      6.95 o 
   0   1  11       19.21       25.38      4.21 o 
   1   1  11     1343.76     1281.56     22.36 o 
   2   1  11      360.05      359.55      7.56 o 
   3   1  11      281.69      331.11      5.21 o 
   4   1  11      889.33      861.67      6.90 o 
   5   1  11     1135.82     1009.44     11.71 o 
   6   1  11       57.07       50.78      5.21 o 
   7   1  11      401.43      413.44      6.87 o 
   8   1  11       18.78       30.07      5.50 o 
   9   1  11       64.76       71.08      5.85 o 
  10   1  11      127.25      143.21      7.71 o 
  11   1  11       95.61       90.77      5.89 o 
  12   1  11      159.16      147.64      8.38 o 
  -8   2  11       40.37       28.47     12.78 o 
  -7   2  11      112.57      107.79     15.47 o 
  -6   2  11       14.76       21.63      5.43 o 
  -5   2  11      323.03      356.91     21.42 o 
  -4   2  11      201.78      233.02     15.85 o 
  -3   2  11       45.86       52.78      4.74 o 
  -2   2  11       19.18       15.81      4.28 o 
  -1   2  11      553.42      527.62     14.55 o 
   0   2  11     1172.21     1106.50     30.43 o 
   1   2  11        9.92       32.16      4.05 o 
   2   2  11      496.73      506.70      6.40 o 
   3   2  11     1260.99     1212.36      9.70 o 
   4   2  11     1199.68     1166.25     13.52 o 
   5   2  11        6.23       18.79      4.80 o 
   6   2  11     1410.81     1402.09     14.48 o 
   7   2  11     1126.52     1126.14     20.34 o 
   8   2  11        0.16        5.73      5.18 o 
   9   2  11       43.99       46.89      5.15 o 
  10   2  11       85.69       96.73      5.36 o 
  11   2  11      362.21      371.55      7.65 o 
  12   2  11       74.26       63.62      5.30 o 
  -8   3  11       15.31       19.16      5.05 o 
  -7   3  11       35.51       45.73      8.87 o 
  -6   3  11      109.35      121.43      9.74 o 
  -5   3  11        8.88       14.59      3.76 o 
  -4   3  11       29.53       29.11      4.07 o 
  -3   3  11      470.02      504.53     21.64 o 
  -2   3  11     1386.59     1549.60     49.26 o 
  -1   3  11      191.07      188.60      5.55 o 
   0   3  11      773.55      810.12     17.33 o 
   1   3  11     1105.62     1118.80     17.08 o 
   2   3  11      180.58      165.89      4.84 o 
   3   3  11     1064.16      983.59     15.66 o 
   4   3  11        9.75       15.22      4.48 o 
   5   3  11     1407.13     1340.63     14.60 o 
   6   3  11      191.01      178.28      4.97 o 
   7   3  11        1.22       10.17      4.83 o 
   8   3  11      257.55      274.03      5.60 o 
   9   3  11      328.50      336.18      7.87 o 
  10   3  11       99.43      106.78      5.12 o 
  11   3  11       65.40       75.56      4.84 o 
  12   3  11        3.02        3.70      4.79 o 
  -8   4  11      117.27       96.22     11.19 o 
  -7   4  11       36.74       37.11      4.09 o 
  -6   4  11        7.09        8.23      3.80 o 
  -5   4  11        0.07        4.22      3.99 o 
  -4   4  11      224.17      249.63      6.19 o 
  -3   4  11      975.45      978.70     41.23 o 
  -2   4  11        4.15       15.82      4.25 o 
  -1   4  11     1077.38     1120.42     21.97 o 
   0   4  11        2.58        8.48      3.94 o 
   1   4  11        0.41        4.16      4.41 o 
   2   4  11       88.68       79.96      4.46 o 
   3   4  11     1021.31      967.86     13.38 o 
   4   4  11      827.92      812.39     15.74 o 
   5   4  11        0.38        3.02      4.12 o 
   6   4  11      312.54      285.56      5.29 o 
   7   4  11     1270.12     1328.87      7.32 o 
   8   4  11     1200.98     1262.70      8.08 o 
   9   4  11       56.29       53.44      4.94 o 
  10   4  11      424.57      467.51      6.35 o 
  11   4  11       85.93       81.09      4.73 o 
  12   4  11        0.53        3.33      4.71 o 
  -8   5  11        7.99       10.62      4.53 o 
  -7   5  11        5.44        7.39      3.87 o 
  -6   5  11       45.86       45.50      4.44 o 
  -5   5  11      272.27      298.25     16.72 o 
  -4   5  11       52.31       58.94      4.03 o 
  -3   5  11      120.01      142.78      7.15 o 
  -2   5  11      574.44      569.97     20.84 o 
  -1   5  11      328.99      273.22      5.26 o 
   0   5  11       23.44       26.68      4.07 o 
   1   5  11      894.33      842.58     15.72 o 
   2   5  11     2579.70     2569.37     45.40 o 
   3   5  11      142.50      137.77      4.70 o 
   4   5  11      134.10      131.70      4.65 o 
   5   5  11      162.57      161.73      4.66 o 
   6   5  11      127.71      135.68      4.78 o 
   7   5  11      417.76      438.14      7.25 o 
   8   5  11      217.84      223.79      6.28 o 
   9   5  11      594.11      621.76      6.43 o 
  10   5  11      247.66      259.43      5.88 o 
  11   5  11       10.23       11.55      4.71 o 
  12   5  11      139.48      112.55     20.33 o 
  -8   6  11        3.43        4.57      4.11 o 
  -7   6  11       28.36       32.66      4.17 o 
  -6   6  11        0.29        1.31      4.12 o 
  -5   6  11        6.85       12.86      3.77 o 
  -4   6  11      242.82      267.33     14.44 o 
  -3   6  11       37.50       35.17      3.88 o 
  -2   6  11       13.55       17.96      6.95 o 
  -1   6  11      222.07      227.50      6.67 o 
   0   6  11       87.90       82.64      4.26 o 
   1   6  11     1528.59     1394.06     39.00 o 
   2   6  11      194.96      224.62      6.38 o 
   3   6  11     1721.84     1639.03     18.54 o 
   4   6  11     1266.96     1216.33     21.39 o 
   5   6  11       15.10       22.23      4.23 o 
   6   6  11       12.89       12.13      4.05 o 
   7   6  11      629.75      675.03     10.82 o 
   8   6  11     1301.76     1354.96     14.88 o 
   9   6  11      246.89      270.71      5.44 o 
  10   6  11        3.50        2.09      4.59 o 
  11   6  11      190.41      175.69      5.98 o 
  12   6  11      157.65      113.00     21.95 o 
  -8   7  11       16.83       16.82      4.15 o 
  -7   7  11        0.80        5.90      4.09 o 
  -6   7  11      253.12      256.47     18.08 o 
  -5   7  11      919.10     1005.21     62.78 o 
  -4   7  11       59.10       63.05      5.47 o 
  -3   7  11       22.97       37.16      4.80 o 
  -2   7  11        2.90        7.31      5.16 o 
  -1   7  11      880.06      889.35     21.93 o 
   0   7  11       19.78       26.35      4.19 o 
   1   7  11      128.21      135.12      4.32 o 
   2   7  11     1605.39     1650.75     29.43 o 
   3   7  11      259.69      268.36      4.74 o 
   4   7  11       31.80       39.59      4.56 o 
   5   7  11      752.08      695.31     12.15 o 
   6   7  11     2064.53     2078.62     21.51 o 
   7   7  11       39.05       44.96      4.08 o 
   8   7  11       99.75       88.29      5.09 o 
   9   7  11       38.63       41.23      5.02 o 
  10   7  11      246.44      235.85      5.90 o 
  11   7  11       48.32       45.80      5.10 o 
  -8   8  11        2.60        7.28      4.47 o 
  -7   8  11       83.53       59.73      6.91 o 
  -6   8  11      157.01      140.21      9.16 o 
  -5   8  11       13.69       16.68      4.06 o 
  -4   8  11       13.28       19.18      4.11 o 
  -3   8  11      208.23      221.87     12.10 o 
  -2   8  11       66.08       77.90      6.29 o 
  -1   8  11      374.55      402.65      5.33 o 
   0   8  11     1132.92     1157.46     33.51 o 
   1   8  11     1248.43     1236.79     14.80 o 
   2   8  11      485.00      491.71      5.41 o 
   3   8  11      297.37      282.62      7.07 o 
   4   8  11      963.07      921.76      6.27 o 
   5   8  11     2031.14     2059.20     16.14 o 
   6   8  11       23.38       27.90      4.24 o 
   7   8  11      304.17      338.50      5.65 o 
   8   8  11      864.95      952.40     11.79 o 
   9   8  11       40.91       50.94      4.75 o 
  10   8  11        0.23        4.93      4.91 o 
  11   8  11       88.57       73.06      5.79 o 
  -7   9  11       15.21       13.44      5.02 o 
  -6   9  11        6.69       11.83      5.01 o 
  -5   9  11       46.75       44.35      6.84 o 
  -4   9  11      470.94      490.00     30.97 o 
  -3   9  11       12.99       15.06      4.79 o 
  -2   9  11       69.21       65.98      4.25 o 
  -1   9  11     1626.95     1657.28     30.88 o 
   0   9  11       91.46      100.10      4.45 o 
   1   9  11        0.05        1.76      3.94 o 
   2   9  11       21.98       24.01      4.20 o 
   3   9  11       10.94       12.99      4.73 o 
   4   9  11        0.99        6.76      4.10 o 
   5   9  11      499.41      520.27      5.66 o 
   6   9  11     1346.93     1450.78      7.35 o 
   7   9  11      367.48      394.49      7.82 o 
   8   9  11        0.06        0.96      4.38 o 
   9   9  11       90.28       95.29      4.91 o 
  10   9  11      282.89      268.23      6.06 o 
  -7  10  11       13.81       19.66      4.71 o 
  -6  10  11       54.16       39.62      4.40 o 
  -5  10  11       17.54       15.70      4.39 o 
  -4  10  11       10.09       11.60      4.34 o 
  -3  10  11      311.78      330.55     18.12 o 
  -2  10  11      345.54      330.14     10.49 o 
  -1  10  11      170.84      177.18      7.16 o 
   0  10  11      754.65      817.14     14.88 o 
   1  10  11     1132.71     1213.11     27.70 o 
   2  10  11     1124.46     1168.41     20.07 o 
   3  10  11      132.22      134.94      4.57 o 
   4  10  11     1085.60     1160.76     12.55 o 
   5  10  11      970.73     1035.52     10.25 o 
   6  10  11      159.17      196.70      4.62 o 
   7  10  11       44.49       44.03      4.30 o 
   8  10  11      384.70      433.61      6.52 o 
   9  10  11      412.63      432.61      6.54 o 
  10  10  11        2.66       10.05      5.20 o 
  -6  11  11       11.06        2.08      4.40 o 
  -5  11  11       25.43       33.99      4.31 o 
  -4  11  11      243.76      208.46      5.72 o 
  -3  11  11       57.88       57.51      4.34 o 
  -2  11  11        1.24        2.13      4.29 o 
  -1  11  11      223.74      219.52      4.82 o 
   0  11  11      878.16      851.53     10.31 o 
   1  11  11      140.21      148.12      4.49 o 
   2  11  11      316.07      336.28      5.25 o 
   3  11  11      717.79      823.32     16.74 o 
   4  11  11       39.51       48.45      4.85 o 
   5  11  11       30.99       33.54      3.89 o 
   6  11  11       29.74       32.43      4.07 o 
   7  11  11      190.15      198.28      4.58 o 
   8  11  11      169.14      166.17      5.54 o 
   9  11  11        5.67       10.42      5.16 o 
  -6  12  11       91.79       53.90     10.42 o 
  -5  12  11       55.99       39.77      5.10 o 
  -4  12  11       29.93       33.57      4.80 o 
  -3  12  11      154.64      140.93      5.24 o 
  -2  12  11       28.16       20.90      4.43 o 
  -1  12  11       54.92       67.11      4.27 o 
   0  12  11       15.20       17.05      4.15 o 
   1  12  11      682.99      746.87     29.64 o 
   2  12  11     1070.89     1129.57     18.02 o 
   3  12  11        6.30        8.22      4.17 o 
   4  12  11      229.51      253.20      6.29 o 
   5  12  11      165.32      197.58      6.36 o 
   6  12  11      144.62      157.56      5.67 o 
   7  12  11        3.15        7.37      4.68 o 
   8  12  11      185.77      163.59      6.37 o 
  -5  13  11       60.92       43.42     10.46 o 
  -4  13  11      202.07      175.33     11.96 o 
  -3  13  11       56.84       55.70      8.62 o 
  -2  13  11       10.43       12.50      4.38 o 
  -1  13  11       65.66       68.82      4.63 o 
   0  13  11      295.07      290.04     12.63 o 
   1  13  11       64.84       85.98      5.96 o 
   2  13  11        4.50        9.62      4.27 o 
   3  13  11      126.87      136.03      5.70 o 
   4  13  11      261.61      270.87      9.68 o 
   5  13  11      100.03       87.29      5.66 o 
   6  13  11      293.45      320.32      5.81 o 
   7  13  11      461.58      454.48     12.28 o 
  -4  14  11        2.66        2.21      4.71 o 
  -3  14  11       59.46       43.97      4.74 o 
  -2  14  11      312.90      311.68     26.41 o 
  -1  14  11      172.38      165.10      8.10 o 
   0  14  11        7.00       14.39      4.49 o 
   1  14  11       94.98       89.83      4.69 o 
   2  14  11       12.23        8.18      4.40 o 
   3  14  11      151.16      169.78      5.14 o 
   4  14  11       66.67       79.59      4.82 o 
   5  14  11      331.96      315.16      5.88 o 
   6  14  11      305.49      271.01     14.13 o 
  -2  15  11       40.78       18.82      6.47 o 
  -1  15  11      105.44       70.33     14.81 o 
   0  15  11      245.73      192.47     22.34 o 
   1  15  11       16.70       26.97      5.01 o 
   2  15  11        0.43        3.96      5.09 o 
   3  15  11       47.78       41.85      4.94 o 
   4  15  11      188.71      166.92      5.85 o 
   0  -8  12       14.30       13.98      5.90 o 
   1  -8  12        0.16        2.43      4.97 o 
   2  -8  12        2.79        8.19      5.26 o 
   3  -8  12       22.04       16.44      5.74 o 
   4  -8  12       27.12       28.00      6.44 o 
   5  -8  12        0.06        1.57      6.44 o 
   6  -8  12       23.11       26.63      6.96 o 
   7  -8  12       21.80       21.58      8.87 o 
  -2  -7  12       85.09       69.10      5.66 o 
  -1  -7  12       22.18       18.96      5.60 o 
   0  -7  12       10.52       12.96      5.05 o 
   1  -7  12       51.93       58.31      5.22 o 
   2  -7  12       71.78       66.27      5.60 o 
   3  -7  12       16.01       16.48      5.24 o 
   4  -7  12        7.73       10.72      5.17 o 
   5  -7  12       52.49       51.24      5.91 o 
   6  -7  12       63.61       58.55      6.85 o 
   7  -7  12        9.53       17.68     11.52 o 
   8  -7  12       13.18       11.46      7.37 o 
  -3  -6  12       56.15       46.54      4.97 o 
  -2  -6  12        1.90        3.37      4.57 o 
  -1  -6  12       18.16       12.99      4.77 o 
   0  -6  12       26.67       30.24      5.01 o 
   1  -6  12       12.79       16.11      5.01 o 
   2  -6  12       14.08       16.47      4.97 o 
   3  -6  12       88.37       91.52      5.37 o 
   4  -6  12       34.06       41.90      5.38 o 
   5  -6  12        0.60        0.71      5.39 o 
   6  -6  12        0.64        1.86      7.93 o 
   7  -6  12       20.78       20.66      7.11 o 
   8  -6  12       98.98       96.11      7.67 o 
   9  -6  12        3.42        4.26      7.16 o 
  -4  -5  12        0.06        1.55      6.57 o 
  -3  -5  12       61.08       55.69      5.87 o 
  -2  -5  12       36.90       44.10      4.75 o 
  -1  -5  12       57.57       63.75      4.44 o 
   0  -5  12       29.91       28.43      4.64 o 
   1  -5  12       48.80       60.74      5.10 o 
   2  -5  12      340.38      396.50     12.84 o 
   3  -5  12      180.24      162.93      5.50 o 
   4  -5  12        3.53        4.30      4.94 o 
   5  -5  12       13.47       13.95      5.37 o 
   6  -5  12       90.47       89.00     13.73 o 
   7  -5  12       11.42       15.93      6.74 o 
   8  -5  12        2.42        8.32      5.96 o 
   9  -5  12       41.17       31.34      7.31 o 
  10  -5  12       39.20       31.77      7.44 o 
  -5  -4  12        2.60        7.46      5.57 o 
  -4  -4  12       78.48       81.28      6.01 o 
  -3  -4  12       76.27       60.58      6.22 o 
  -2  -4  12       25.58       24.46      4.72 o 
  -1  -4  12        8.26       14.38      4.67 o 
   0  -4  12        7.29       10.13      4.72 o 
   1  -4  12       96.21       99.19      5.93 o 
   2  -4  12        1.77       10.51      4.59 o 
   3  -4  12       94.19      102.78      4.82 o 
   4  -4  12      203.68      227.21      5.91 o 
   5  -4  12      137.04      131.43      7.34 o 
   6  -4  12       14.32       14.96      7.12 o 
   7  -4  12       91.16       91.79      9.31 o 
   8  -4  12       96.74      115.97     10.34 o 
   9  -4  12       19.91       25.29      6.83 o 
  10  -4  12        0.29        1.38      6.12 o 
  11  -4  12       26.82       28.00      8.80 o 
  -5  -3  12       36.89       38.16      5.05 o 
  -4  -3  12       23.99       32.38      5.66 o 
  -3  -3  12        3.53        2.92      5.51 o 
  -2  -3  12        5.00        6.76      5.42 o 
  -1  -3  12       51.09       54.05      4.66 o 
   0  -3  12       70.10       65.31      5.18 o 
   1  -3  12       58.26       51.17      5.52 o 
   2  -3  12       99.55      132.65      8.56 o 
   3  -3  12      211.23      230.87      5.44 o 
   4  -3  12      128.67      143.48      5.89 o 
   5  -3  12        3.24        8.19      5.05 o 
   6  -3  12      548.69      585.31     14.65 o 
   7  -3  12      108.79      105.36      6.57 o 
   8  -3  12       22.44       20.28      6.02 o 
   9  -3  12       30.85       32.77      9.23 o 
  10  -3  12       46.75       41.55      5.95 o 
  11  -3  12       50.13       44.94      6.54 o 
  -6  -2  12       38.71       28.09      5.32 o 
  -5  -2  12        3.50        6.08      5.23 o 
  -4  -2  12        5.83        5.60      4.91 o 
  -3  -2  12       35.92       37.62      5.34 o 
  -2  -2  12      233.61      225.45      8.28 o 
  -1  -2  12       14.31       16.25      4.65 o 
   0  -2  12      649.49      722.78     18.10 o 
   1  -2  12      101.19       90.18      5.48 o 
   2  -2  12       30.13       41.30      5.14 o 
   3  -2  12       16.44       21.47      5.57 o 
   4  -2  12      241.21      231.44      7.77 o 
   5  -2  12      447.08      454.10      6.90 o 
   6  -2  12        5.74        9.45      8.94 o 
   7  -2  12      222.06      239.85     10.93 o 
   8  -2  12      339.29      375.39      7.02 o 
   9  -2  12      276.17      282.91      7.32 o 
  10  -2  12       12.87       15.11      6.36 o 
  11  -2  12       98.81       85.76      6.23 o 
  12  -2  12       34.88       21.04      6.65 o 
  -6  -1  12       13.19       17.75      4.73 o 
  -5  -1  12       22.59       10.49      4.63 o 
  -4  -1  12      156.96      171.06      8.77 o 
  -3  -1  12      150.41      157.47      8.99 o 
  -2  -1  12      179.33      177.08      6.70 o 
  -1  -1  12      467.49      472.10      8.36 o 
   0  -1  12      693.12      684.80     27.63 o 
   1  -1  12      170.29      179.41      7.25 o 
   2  -1  12       10.38       18.91      5.02 o 
   3  -1  12      309.33      322.01     13.30 o 
   4  -1  12      132.75      149.44      6.98 o 
   5  -1  12       10.42        7.59      5.27 o 
   6  -1  12      292.82      320.52      6.97 o 
   7  -1  12      708.91      719.36      8.49 o 
   8  -1  12      422.32      452.58      7.57 o 
   9  -1  12       47.66       50.23      5.94 o 
  10  -1  12      289.95      282.26      6.83 o 
  11  -1  12       46.87       42.35      5.82 o 
  12  -1  12        2.74        2.30      6.47 o 
  -7   0  12       42.56       36.34      5.83 o 
  -6   0  12       59.34       52.53      5.03 o 
  -5   0  12       55.29       53.78      5.10 o 
  -4   0  12       12.84       21.10      5.98 o 
  -3   0  12      194.43      256.06     13.04 o 
  -2   0  12      428.52      467.18     35.01 o 
  -1   0  12        9.18        8.94      4.98 o 
   0   0  12        6.98       19.63      5.00 o 
   1   0  12      219.09      211.58      6.02 o 
   2   0  12      710.83      710.39      7.30 o 
   3   0  12       23.55       27.63      5.53 o 
   4   0  12     1094.62     1114.35      8.46 o 
   5   0  12      151.22      125.72      5.93 o 
   6   0  12       49.81       52.35      5.72 o 
   7   0  12       51.23       58.60      8.35 o 
   8   0  12        4.28        6.83      5.21 o 
   9   0  12      290.73      302.87     11.48 o 
  10   0  12        9.41       10.69      5.37 o 
  11   0  12       24.88       23.70      5.69 o 
  12   0  12       40.67       32.71      8.21 o 
  -7   1  12        3.68        5.48      5.21 o 
  -6   1  12       11.69       21.44      4.93 o 
  -5   1  12      137.29      157.96      9.47 o 
  -4   1  12      334.45      348.39     29.05 o 
  -3   1  12        0.33       10.48      4.33 o 
  -2   1  12       18.64       24.39      4.04 o 
  -1   1  12       44.44       46.05      4.71 o 
   0   1  12     1438.06     1514.78     38.12 o 
   1   1  12      751.71      754.06     22.73 o 
   2   1  12      250.94      249.43     10.31 o 
   3   1  12     1439.98     1376.85     19.75 o 
   4   1  12      412.27      387.51      7.19 o 
   5   1  12        1.48        5.76      4.51 o 
   6   1  12      128.17      128.11      6.22 o 
   7   1  12      771.44      785.93     28.00 o 
   8   1  12        1.19        2.03      5.15 o 
   9   1  12      149.53      143.48      5.89 o 
  10   1  12       63.86       67.40      7.23 o 
  11   1  12      312.15      326.60      7.52 o 
  12   1  12      110.98      102.52     16.15 o 
  -7   2  12        0.06        5.04      4.70 o 
  -6   2  12      145.12      173.91     15.10 o 
  -5   2  12      117.54      133.64      8.07 o 
  -4   2  12       32.04       45.44      3.93 o 
  -3   2  12      266.55      286.10     10.98 o 
  -2   2  12      269.43      286.98     10.88 o 
  -1   2  12       80.38       76.87      4.40 o 
   0   2  12        0.97        3.13      4.32 o 
   1   2  12     1191.98     1217.34     26.31 o 
   2   2  12      988.69     1002.34     22.82 o 
   3   2  12      108.60      109.34      5.32 o 
   4   2  12        1.26        9.94      4.35 o 
   5   2  12     1127.65     1156.81     17.65 o 
   6   2  12     1383.56     1424.83     10.05 o 
   7   2  12       33.03       37.74      4.88 o 
   8   2  12       20.43       18.80      5.13 o 
   9   2  12      124.94      132.71     16.26 o 
  10   2  12      171.87      162.91      5.86 o 
  11   2  12       73.90       73.46      5.60 o 
  12   2  12        1.09        0.00      5.63 o 
  -7   3  12       51.59       49.64      4.98 o 
  -6   3  12       16.00       18.20      4.00 o 
  -5   3  12       49.39       54.87      6.52 o 
  -4   3  12       96.68      114.22      5.56 o 
  -3   3  12      245.10      251.53     13.89 o 
  -2   3  12       45.81       44.09      4.07 o 
  -1   3  12      739.25      772.89     15.41 o 
   0   3  12     1025.53     1078.16     27.91 o 
   1   3  12        7.94       10.87      4.21 o 
   2   3  12       31.06       39.61      4.52 o 
   3   3  12       27.99       25.30      5.08 o 
   4   3  12     1336.44     1314.21     11.24 o 
   5   3  12      870.01      839.74      6.90 o 
   6   3  12      120.44      130.06      5.38 o 
   7   3  12      580.53      575.20      6.76 o 
   8   3  12       93.30       96.47      5.09 o 
   9   3  12        0.04        7.30      5.23 o 
  10   3  12       31.29       36.39      4.65 o 
  11   3  12      168.72      164.89      7.96 o 
  12   3  12        3.41        3.35      5.31 o 
  -8   4  12       44.51       39.31     13.97 o 
  -7   4  12        2.67        7.25      4.34 o 
  -6   4  12       43.25       52.96      4.07 o 
  -5   4  12       52.79       60.23      4.33 o 
  -4   4  12       36.19       38.02      3.87 o 
  -3   4  12        3.44        6.91      4.03 o 
  -2   4  12      706.10      796.26     35.48 o 
  -1   4  12     1016.12      987.33     25.24 o 
   0   4  12      272.90      261.79      7.07 o 
   1   4  12      732.31      684.56     16.20 o 
   2   4  12      359.27      365.10      7.85 o 
   3   4  12     1034.36     1050.15      6.75 o 
   4   4  12       13.37       14.16      4.11 o 
   5   4  12      898.27      924.53      6.96 o 
   6   4  12      930.17     1009.65      9.04 o 
   7   4  12      788.17      842.21      6.70 o 
   8   4  12        1.47        1.92      4.79 o 
   9   4  12      276.98      267.36      5.64 o 
  10   4  12      281.41      288.46      7.80 o 
  11   4  12        0.12        7.89      4.59 o 
  12   4  12       27.53       21.43      5.12 o 
  -8   5  12       32.34       16.98      6.82 o 
  -7   5  12       48.01       43.72      5.58 o 
  -6   5  12       10.84       10.81      4.08 o 
  -5   5  12       24.77       30.06      4.10 o 
  -4   5  12        8.36       17.46      4.02 o 
  -3   5  12      459.26      487.71     30.71 o 
  -2   5  12       59.97       65.99      4.08 o 
  -1   5  12       23.66       25.22      4.32 o 
   0   5  12        5.97        9.65      4.20 o 
   1   5  12      804.40      788.69     18.52 o 
   2   5  12      164.80      166.77      6.36 o 
   3   5  12     1072.71     1077.20     19.26 o 
   4   5  12      429.30      439.97      8.71 o 
   5   5  12      365.00      382.46      5.45 o 
   6   5  12        2.56        5.16      4.10 o 
   7   5  12        0.89        1.61      3.97 o 
   8   5  12     1007.88     1061.77     23.89 o 
   9   5  12      509.63      566.52     11.98 o 
  10   5  12       79.35       79.63      4.94 o 
  11   5  12      191.86      197.79      5.96 o 
  12   5  12       93.72       84.00     17.93 o 
  -8   6  12       20.08       12.38      5.03 o 
  -7   6  12        0.64        2.05      3.98 o 
  -6   6  12       58.07       53.83      5.17 o 
  -5   6  12      189.59      228.46     13.59 o 
  -4   6  12      168.54      172.95     12.29 o 
  -3   6  12        1.29        2.55      4.00 o 
  -2   6  12       21.29       24.69      4.75 o 
  -1   6  12      114.47      113.04      4.39 o 
   0   6  12      149.15      156.63      4.69 o 
   1   6  12      289.55      295.82      4.92 o 
   2   6  12     1840.78     1841.50     21.86 o 
   3   6  12     1762.94     1766.96     18.47 o 
   4   6  12        0.31        5.76      4.01 o 
   5   6  12      454.31      471.56      5.60 o 
   6   6  12       81.22       80.02      5.35 o 
   7   6  12      327.74      348.38      4.97 o 
   8   6  12        0.04        5.84      5.00 o 
   9   6  12      130.91      135.35      8.32 o 
  10   6  12      313.61      332.53      6.27 o 
  11   6  12      236.65      258.02     13.75 o 
  12   6  12       33.79       18.83      4.55 o 
  -7   7  12       37.05       29.96      4.97 o 
  -6   7  12      145.77      145.23      9.59 o 
  -5   7  12       88.68       91.66      7.58 o 
  -4   7  12      157.17      154.72      7.18 o 
  -3   7  12      136.12      142.48      6.33 o 
  -2   7  12       68.86       69.04      4.85 o 
  -1   7  12      172.67      164.61      4.55 o 
   0   7  12      296.65      306.25      9.51 o 
   1   7  12     1529.74     1600.43     25.83 o 
   2   7  12     2213.61     2271.70     48.67 o 
   3   7  12      117.25      129.89      5.06 o 
   4   7  12       93.09      116.27      4.28 o 
   5   7  12      805.88      859.77     17.99 o 
   6   7  12       89.28       86.09      4.37 o 
   7   7  12      621.72      642.78     10.18 o 
   8   7  12      918.23      978.51     11.04 o 
   9   7  12      168.60      186.07      6.09 o 
  10   7  12       12.04       12.01      5.15 o 
  11   7  12       13.33        5.18      4.75 o 
  -7   8  12       69.82       66.81     10.36 o 
  -6   8  12        9.57        9.61      3.98 o 
  -5   8  12      255.61      255.35     10.63 o 
  -4   8  12      229.29      223.17     16.96 o 
  -3   8  12      158.05      172.65     11.32 o 
  -2   8  12      117.38      133.47      4.54 o 
  -1   8  12      266.22      278.97      5.20 o 
   0   8  12      653.21      632.83     17.71 o 
   1   8  12        0.14        3.93      4.19 o 
   2   8  12       30.89       42.44      4.21 o 
   3   8  12       63.43       77.68      7.09 o 
   4   8  12     1052.45     1059.90     15.48 o 
   5   8  12       13.77       22.86      4.45 o 
   6   8  12      941.47     1029.27     12.71 o 
   7   8  12      183.07      213.29      4.55 o 
   8   8  12        0.82        7.71      4.54 o 
   9   8  12      182.88      214.45      6.87 o 
  10   8  12       55.36       50.63      5.02 o 
  11   8  12       99.05       86.47     10.03 o 
  -7   9  12       24.70       19.31      5.55 o 
  -6   9  12       81.57       57.68      4.42 o 
  -5   9  12      165.66      178.41     12.28 o 
  -4   9  12        6.42        4.16      4.16 o 
  -3   9  12      309.77      324.61     23.46 o 
  -2   9  12      580.69      592.78     17.42 o 
  -1   9  12      221.60      240.04      8.47 o 
   0   9  12      846.79      860.82     17.79 o 
   1   9  12      203.15      225.34      6.15 o 
   2   9  12      403.04      428.24      7.68 o 
   3   9  12       82.96       84.72      6.47 o 
   4   9  12      153.22      167.47      4.49 o 
   5   9  12      554.27      618.84      6.83 o 
   6   9  12      388.61      467.20      7.67 o 
   7   9  12      156.71      171.03      4.32 o 
   8   9  12      385.34      423.02      8.35 o 
   9   9  12       98.07       99.24      5.27 o 
  10   9  12        7.22        8.22      5.31 o 
  -6  10  12        0.09        2.19      4.26 o 
  -5  10  12       40.02       39.79      5.28 o 
  -4  10  12       12.58       12.44      4.49 o 
  -3  10  12      253.04      237.74      9.28 o 
  -2  10  12       36.42       31.65      4.17 o 
  -1  10  12      723.81      753.16     28.12 o 
   0  10  12      960.22      979.45     23.09 o 
   1  10  12       49.52       44.32      3.98 o 
   2  10  12       91.25      105.68      4.61 o 
   3  10  12      562.66      629.30      7.77 o 
   4  10  12      580.24      630.52      8.93 o 
   5  10  12       57.68       51.78      3.84 o 
   6  10  12      178.27      213.29      6.66 o 
   7  10  12       14.97       25.92      3.94 o 
   8  10  12      244.92      268.83      5.30 o 
   9  10  12        0.13        1.87      5.48 o 
  10  10  12      295.59      280.54     14.12 o 
  -6  11  12       93.01       74.37     18.01 o 
  -5  11  12       59.71       47.94      7.84 o 
  -4  11  12        9.89        4.08      5.25 o 
  -3  11  12      137.14      133.96      7.64 o 
  -2  11  12      315.57      299.75     12.43 o 
  -1  11  12      213.42      223.63     15.73 o 
   0  11  12        2.53        8.49      3.83 o 
   1  11  12      463.55      474.83     16.92 o 
   2  11  12     1128.94     1208.69     32.17 o 
   3  11  12      174.00      194.97      8.74 o 
   4  11  12      432.91      483.45     17.03 o 
   5  11  12       85.59       93.63      5.56 o 
   6  11  12       66.23       67.34      4.23 o 
   7  11  12       97.64      101.05      5.86 o 
   8  11  12        7.23        4.09      4.37 o 
   9  11  12      372.35      352.71      8.44 o 
  -5  12  12       20.20       11.39      5.09 o 
  -4  12  12      116.28       87.36      7.30 o 
  -3  12  12       91.03       86.02      5.48 o 
  -2  12  12       17.59       20.89      4.26 o 
  -1  12  12       64.23       67.06      4.35 o 
   0  12  12      261.32      252.78     11.57 o 
   1  12  12      438.27      484.13     12.64 o 
   2  12  12       14.36       16.22      4.32 o 
   3  12  12      456.71      517.72      9.57 o 
   4  12  12      231.31      253.95      9.68 o 
   5  12  12        1.76        8.41      4.32 o 
   6  12  12        8.11       13.21      4.38 o 
   7  12  12      147.06      172.89      6.59 o 
   8  12  12      196.86      187.83      5.74 o 
  -4  13  12       18.53       21.13      5.63 o 
  -3  13  12       83.79       65.09      5.90 o 
  -2  13  12      135.20      121.37      6.32 o 
  -1  13  12       51.09       53.89      4.35 o 
   0  13  12       55.14       58.28      4.58 o 
   1  13  12      116.71      104.85      6.22 o 
   2  13  12      307.02      300.87     13.91 o 
   3  13  12      139.38      158.62      5.07 o 
   4  13  12        1.30        8.52      4.24 o 
   5  13  12      143.98      141.20      9.25 o 
   6  13  12      637.42      585.25     16.62 o 
   7  13  12       37.96       33.47      5.05 o 
  -3  14  12       66.16       38.21      8.59 o 
  -2  14  12       45.64       47.33      4.76 o 
  -1  14  12       12.48       12.55      4.62 o 
   0  14  12      115.86      116.64      7.57 o 
   1  14  12       43.29       41.81      4.67 o 
   2  14  12       15.33       25.88      4.51 o 
   3  14  12        2.00        3.24      4.44 o 
   4  14  12      184.50      179.15      7.87 o 
   5  14  12      403.64      417.70     24.77 o 
  -1  15  12      288.42      189.70     42.74 o 
   0  15  12       28.92       21.50      5.20 o 
   1  15  12       63.57       51.24      6.42 o 
   2  15  12       91.55       96.32      9.79 o 
   3  15  12      137.10      120.38      9.93 o 
   3  -8  13        7.35        9.27      5.83 o 
   4  -8  13        4.24        4.20      6.13 o 
   0  -7  13       41.70       39.34      5.33 o 
   1  -7  13        6.44        6.18      5.12 o 
   2  -7  13        0.24        1.28      5.10 o 
   3  -7  13        2.20        3.40      5.14 o 
   4  -7  13       12.25       15.56      5.48 o 
   5  -7  13       14.14       14.71      5.64 o 
   6  -7  13        0.01        3.07      6.24 o 
   7  -7  13       26.84       23.97      8.98 o 
  -2  -6  13       47.82       43.92      5.71 o 
  -1  -6  13       51.70       51.69      5.19 o 
   0  -6  13       24.51       18.39      4.89 o 
   1  -6  13        0.02        3.70      4.73 o 
   2  -6  13       14.31       16.24      5.28 o 
   3  -6  13        7.03        6.03      4.91 o 
   4  -6  13        2.33        3.13      5.24 o 
   5  -6  13       48.77       36.17      5.80 o 
   6  -6  13       22.43       16.30      7.12 o 
   7  -6  13       33.92       29.80     10.05 o 
   8  -6  13        4.41        9.29      7.30 o 
   9  -6  13       33.61       31.95      8.25 o 
  -3  -5  13       35.74       30.30      4.90 o 
  -2  -5  13        8.60        9.83      5.22 o 
  -1  -5  13        1.54        3.72      4.66 o 
   0  -5  13       13.83       14.83      4.39 o 
   1  -5  13       68.87       81.95      5.16 o 
   2  -5  13       61.16       60.68      5.25 o 
   3  -5  13       44.14       48.63      5.19 o 
   4  -5  13      187.86      198.20      7.41 o 
   5  -5  13        9.30        8.99      5.51 o 
   6  -5  13        8.36        0.19      6.18 o 
   7  -5  13        2.60        5.62      6.92 o 
   8  -5  13       24.41       27.88      6.41 o 
   9  -5  13       32.66       30.69      7.31 o 
  10  -5  13        0.11        4.43      6.66 o 
  -4  -4  13       28.12       21.44      7.75 o 
  -3  -4  13        0.30        3.62      5.83 o 
  -2  -4  13        1.12        3.46      5.22 o 
  -1  -4  13        9.55       14.00      5.25 o 
   0  -4  13       88.65      108.15      6.07 o 
   1  -4  13       97.73       99.14      5.88 o 
   2  -4  13       50.75       54.79      4.60 o 
   3  -4  13       82.66       98.66      5.17 o 
   4  -4  13       50.94       49.55      5.02 o 
   5  -4  13        1.59        1.73      5.13 o 
   6  -4  13       96.72       96.85      6.58 o 
   7  -4  13       58.94       49.77      7.16 o 
   8  -4  13        0.07        1.40      6.18 o 
   9  -4  13       15.76       20.00      6.36 o 
  10  -4  13       24.45       20.71      6.50 o 
  -4  -3  13       11.88       16.19      5.25 o 
  -3  -3  13       48.07       53.70      6.71 o 
  -2  -3  13       19.73       23.15      4.93 o 
  -1  -3  13       12.78       17.75      5.14 o 
   0  -3  13       38.52       44.03      5.74 o 
   1  -3  13      158.21      156.66      5.78 o 
   2  -3  13        7.36       11.88      4.96 o 
   3  -3  13        0.13        1.63      4.17 o 
   4  -3  13       48.09       48.66      4.84 o 
   5  -3  13      130.02      141.35      8.84 o 
   6  -3  13       62.39       56.96      9.73 o 
   7  -3  13       72.97       69.14      7.17 o 
   8  -3  13      195.02      206.63      6.91 o 
   9  -3  13       11.25       11.42      5.65 o 
  10  -3  13        0.03        5.83      5.70 o 
  11  -3  13        3.49        6.35      6.32 o 
  -5  -2  13       22.13       24.99      7.16 o 
  -4  -2  13       32.93       38.07      5.06 o 
  -3  -2  13       44.02       50.07     11.42 o 
  -2  -2  13        6.66        5.52      5.05 o 
  -1  -2  13      252.74      229.22      5.98 o 
   0  -2  13      258.94      280.44     11.10 o 
   1  -2  13        2.51        4.71      4.48 o 
   2  -2  13       65.14       61.47      5.44 o 
   3  -2  13       72.36       78.56      5.23 o 
   4  -2  13      317.44      323.69     10.49 o 
   5  -2  13       75.04       77.44      5.37 o 
   6  -2  13      390.43      420.90      7.68 o 
   7  -2  13      458.95      492.37     20.78 o 
   8  -2  13       37.46       29.36      5.50 o 
   9  -2  13        3.92        9.03      7.52 o 
  10  -2  13      124.01      131.15      9.05 o 
  11  -2  13       58.46       46.80      6.09 o 
  -6  -1  13       32.87       38.20      6.18 o 
  -5  -1  13        9.63        5.97      4.72 o 
  -4  -1  13        7.71       11.42      5.16 o 
  -3  -1  13       18.88       20.32      4.67 o 
  -2  -1  13      347.28      381.17      6.91 o 
  -1  -1  13       66.28       74.13      5.00 o 
   0  -1  13       92.96      103.21      5.09 o 
   1  -1  13       79.66       72.37      5.12 o 
   2  -1  13       78.65       77.77      5.22 o 
   3  -1  13       65.06       57.67      4.81 o 
   4  -1  13      161.41      165.64     11.20 o 
   5  -1  13      407.98      435.86      9.29 o 
   6  -1  13      110.71      119.98      6.83 o 
   7  -1  13       68.14       78.18      5.90 o 
   8  -1  13        2.25        1.86      5.42 o 
   9  -1  13      188.54      200.97      7.41 o 
  10  -1  13       22.85       36.48      5.81 o 
  11  -1  13       57.35       49.34      5.97 o 
  12  -1  13       24.39       20.09     11.01 o 
  -6   0  13        5.76        1.27      4.82 o 
  -5   0  13        0.20        3.47      4.74 o 
  -4   0  13       47.58       63.18      5.24 o 
  -3   0  13       83.86       88.08      9.43 o 
  -2   0  13        1.59        1.74      5.60 o 
  -1   0  13      138.86      143.33      5.50 o 
   0   0  13      309.85      350.65      6.44 o 
   1   0  13      203.80      197.48      5.59 o 
   2   0  13        8.24       13.77      5.39 o 
   3   0  13      707.84      716.03     10.99 o 
   4   0  13      473.78      454.83      8.76 o 
   5   0  13        3.19       10.13      5.08 o 
   6   0  13       32.25       37.50      7.94 o 
   7   0  13       33.95       41.84      5.44 o 
   8   0  13      109.37      106.48      6.29 o 
   9   0  13        0.93       17.12      5.52 o 
  10   0  13      193.26      192.64      6.85 o 
  11   0  13      143.44      148.66     10.43 o 
  12   0  13       16.83       23.73      5.94 o 
  -6   1  13       12.74       13.44      4.89 o 
  -5   1  13       54.96       58.83      5.18 o 
  -4   1  13       23.67       37.15      9.45 o 
  -3   1  13      109.60      113.35      9.50 o 
  -2   1  13      116.73      135.97      6.64 o 
  -1   1  13        0.40        1.89      4.00 o 
   0   1  13       74.41       81.69      4.02 o 
   1   1  13      112.91      116.48      4.68 o 
   2   1  13     1275.98     1384.48     30.40 o 
   3   1  13       70.32       76.94      4.79 o 
   4   1  13      527.73      531.46      7.81 o 
   5   1  13      236.11      262.59      6.34 o 
   6   1  13      113.82      126.98      5.49 o 
   7   1  13       52.30       58.42      7.69 o 
   8   1  13       50.72       63.32     11.74 o 
   9   1  13      218.00      225.69      6.59 o 
  10   1  13       83.01       92.81      6.39 o 
  11   1  13       27.57       21.37      6.14 o 
  12   1  13        6.47        6.87      6.24 o 
  -7   2  13       15.09       10.85      4.82 o 
  -6   2  13       88.51       84.53      7.97 o 
  -5   2  13        4.00       10.79      4.53 o 
  -4   2  13      161.20      189.46     12.33 o 
  -3   2  13       20.93       32.75      5.87 o 
  -2   2  13        3.10        7.15      4.65 o 
  -1   2  13       14.18       21.09      3.80 o 
   0   2  13      284.24      325.74     13.24 o 
   1   2  13      191.59      193.33      6.46 o 
   2   2  13        7.75       13.19      5.37 o 
   3   2  13      443.59      486.10      6.32 o 
   4   2  13      592.61      585.55      6.23 o 
   5   2  13      452.88      418.31      9.95 o 
   6   2  13       15.41       13.06      4.61 o 
   7   2  13      842.72      822.39     26.25 o 
   8   2  13      132.62      143.21      5.72 o 
   9   2  13        0.12        0.02      5.47 o 
  10   2  13        0.54        3.28      5.22 o 
  11   2  13       40.97       47.84      5.59 o 
  12   2  13      106.52       93.86      6.12 o 
  -7   3  13        8.41        6.98      4.57 o 
  -6   3  13       35.24       36.26      5.10 o 
  -5   3  13      109.49      117.12      8.75 o 
  -4   3  13       26.45       30.29      3.85 o 
  -3   3  13       12.69       16.09      3.91 o 
  -2   3  13      231.15      222.24      5.83 o 
  -1   3  13      379.21      358.34      6.59 o 
   0   3  13       53.72       62.87      6.27 o 
   1   3  13      616.33      595.43     18.95 o 
   2   3  13      170.18      165.73      5.68 o 
   3   3  13      106.87      123.57      4.47 o 
   4   3  13      713.93      718.86      6.20 o 
   5   3  13        9.04       11.15      4.64 o 
   6   3  13      810.64      846.15      7.07 o 
   7   3  13       96.67       94.45      4.81 o 
   8   3  13       62.33       58.41      5.03 o 
   9   3  13      201.53      195.89      5.76 o 
  10   3  13       40.86       36.02      4.86 o 
  11   3  13       32.86       25.96      5.56 o 
  12   3  13       12.55        9.64      5.19 o 
  -7   4  13       37.29       16.51      6.20 o 
  -6   4  13       40.37       43.44      4.18 o 
  -5   4  13        6.70       15.26      5.43 o 
  -4   4  13        8.27       15.23      3.75 o 
  -3   4  13      212.68      234.36     13.94 o 
  -2   4  13      365.70      402.14      8.18 o 
  -1   4  13        0.03        1.39      4.01 o 
   0   4  13      239.61      288.51      5.97 o 
   1   4  13       15.81       21.71      4.36 o 
   2   4  13       24.25       22.22      4.16 o 
   3   4  13       74.20       77.14      5.49 o 
   4   4  13      658.01      693.39      6.35 o 
   5   4  13      465.38      445.86      6.43 o 
   6   4  13       72.66       71.54      4.95 o 
   7   4  13      195.47      208.69      4.89 o 
   8   4  13      253.93      275.58      9.06 o 
   9   4  13      222.26      237.62      7.80 o 
  10   4  13       23.87       32.07      5.02 o 
  11   4  13      274.91      289.12      6.04 o 
  12   4  13       48.25       35.73      5.06 o 
  -7   5  13        2.19        2.71      3.92 o 
  -6   5  13       13.01       14.06      4.01 o 
  -5   5  13       36.59       29.61      4.03 o 
  -4   5  13        7.59       12.39      3.76 o 
  -3   5  13       90.12       97.54      4.91 o 
  -2   5  13      152.28      157.07      7.08 o 
  -1   5  13      935.98      927.70     17.62 o 
   0   5  13      122.97      128.95      4.60 o 
   1   5  13       53.07       52.84      4.30 o 
   2   5  13      195.56      196.60      4.70 o 
   3   5  13     1570.14     1502.91     22.45 o 
   4   5  13      183.88      185.04      5.01 o 
   5   5  13       17.92       18.06      4.30 o 
   6   5  13       75.02       85.33      4.23 o 
   7   5  13        3.81        6.41      4.46 o 
   8   5  13      147.97      152.36      5.10 o 
   9   5  13      128.71      142.03      5.26 o 
  10   5  13      529.82      554.47     16.36 o 
  11   5  13      111.83      110.31      5.97 o 
  12   5  13       21.24       13.11      5.09 o 
  -7   6  13       24.88       17.42      4.03 o 
  -6   6  13       13.92        9.49      4.25 o 
  -5   6  13       12.79       17.63      5.70 o 
  -4   6  13        8.87       14.45      3.87 o 
  -3   6  13      348.10      369.20     25.94 o 
  -2   6  13       51.92       51.10      5.87 o 
  -1   6  13      123.31      117.59      6.49 o 
   0   6  13       64.53       70.84      4.53 o 
   1   6  13     1039.20     1113.69     23.01 o 
   2   6  13      167.33      179.89      4.51 o 
   3   6  13       27.58       39.32      5.24 o 
   4   6  13     1046.79     1163.81     25.38 o 
   5   6  13      220.67      223.70      5.04 o 
   6   6  13       40.55       43.28      4.44 o 
   7   6  13        0.06        1.90      3.99 o 
   8   6  13      461.42      494.78      5.73 o 
   9   6  13      353.98      389.57     16.11 o 
  10   6  13       19.13       30.78      4.84 o 
  11   6  13       36.96       35.25      5.40 o 
  -7   7  13        5.00        8.19      4.35 o 
  -6   7  13        0.28        7.93      4.14 o 
  -5   7  13      139.32      136.22     10.54 o 
  -4   7  13      242.17      244.37     14.91 o 
  -3   7  13       15.64       19.74      3.86 o 
  -2   7  13       22.78       28.99      4.12 o 
  -1   7  13      409.88      434.74      5.28 o 
   0   7  13      308.16      313.68     11.11 o 
   1   7  13      339.04      317.88      6.70 o 
   2   7  13       90.28       99.92      5.64 o 
   3   7  13     2121.50     2173.43     19.96 o 
   4   7  13      233.56      204.24      4.53 o 
   5   7  13       63.22       53.25      4.30 o 
   6   7  13      209.14      209.67      4.88 o 
   7   7  13      312.32      348.49      5.05 o 
   8   7  13       48.22       40.04      4.26 o 
   9   7  13        9.65       13.56      4.71 o 
  10   7  13      142.65      137.85      7.22 o 
  11   7  13       37.50       37.11      5.18 o 
  -7   8  13        0.62        2.85      4.32 o 
  -6   8  13      107.20       79.23      4.55 o 
  -5   8  13      207.84      210.05     14.83 o 
  -4   8  13        4.73        9.80      3.90 o 
  -3   8  13      173.54      176.70      5.19 o 
  -2   8  13      417.14      378.83     10.17 o 
  -1   8  13      105.17      104.38      4.45 o 
   0   8  13       42.87       43.45      4.00 o 
   1   8  13      713.50      754.20     13.86 o 
   2   8  13      224.39      227.25      6.51 o 
   3   8  13      194.60      191.27      4.56 o 
   4   8  13        1.33       15.60      4.26 o 
   5   8  13      687.24      711.84     11.23 o 
   6   8  13      625.73      694.86      9.73 o 
   7   8  13       64.88       79.14      4.59 o 
   8   8  13      596.34      640.07      9.46 o 
   9   8  13       64.10       69.19      5.11 o 
  10   8  13        0.72        5.78      4.83 o 
  11   8  13       12.79       14.57      5.12 o 
  -6   9  13        5.49       13.60      5.35 o 
  -5   9  13        9.20        9.93      4.15 o 
  -4   9  13      188.60      182.60     13.86 o 
  -3   9  13      113.36      123.55      5.32 o 
  -2   9  13       29.82       28.56      4.67 o 
  -1   9  13      139.82      149.30      4.48 o 
   0   9  13      377.93      385.91     10.63 o 
   1   9  13       21.02       26.30      3.96 o 
   2   9  13       65.71       93.29      5.08 o 
   3   9  13       84.54       90.46      4.24 o 
   4   9  13      487.91      506.57      9.06 o 
   5   9  13      336.10      347.37      5.16 o 
   6   9  13       55.62       56.51      4.32 o 
   7   9  13      447.86      496.19      5.24 o 
   8   9  13       48.97       53.95      4.24 o 
   9   9  13        6.44       10.34      4.97 o 
  10   9  13      137.96      138.96      6.07 o 
  -6  10  13       58.40       40.25     12.66 o 
  -5  10  13       73.22       59.50      6.03 o 
  -4  10  13        0.39        0.68      4.91 o 
  -3  10  13        8.97        6.95      3.95 o 
  -2  10  13      609.71      574.81      9.38 o 
  -1  10  13      486.38      481.44     11.58 o 
   0  10  13        1.63        2.84      3.82 o 
   1  10  13      591.35      598.61     13.16 o 
   2  10  13      513.16      473.66     17.65 o 
   3  10  13       71.75       68.40      4.28 o 
   4  10  13       48.32       50.49      5.02 o 
   5  10  13      252.71      259.86      5.18 o 
   6  10  13      233.04      250.03      4.84 o 
   7  10  13        3.62        7.60      3.95 o 
   8  10  13       17.14       13.01      4.25 o 
   9  10  13      223.85      222.68     10.32 o 
  10  10  13      272.24      243.99      8.72 o 
  -5  11  13       30.79       24.72      4.92 o 
  -4  11  13       75.67       57.87      4.47 o 
  -3  11  13      294.97      255.79     15.92 o 
  -2  11  13      291.83      278.02     18.51 o 
  -1  11  13        0.45        2.37      4.09 o 
   0  11  13      122.76      130.49      5.33 o 
   1  11  13      172.57      165.76      4.89 o 
   2  11  13       32.90       46.35      4.02 o 
   3  11  13      152.63      150.84      6.55 o 
   4  11  13      646.99      708.53      8.16 o 
   5  11  13        7.42       11.35      4.31 o 
   6  11  13       11.20       13.67      4.05 o 
   7  11  13        0.54       10.12      4.30 o 
   8  11  13      178.39      166.47      5.07 o 
   9  11  13      226.52      211.37      7.74 o 
  -5  12  13       55.55       24.78     11.80 o 
  -4  12  13       42.82       38.61      4.68 o 
  -3  12  13       18.23       21.88      4.33 o 
  -2  12  13      138.03      133.33      4.72 o 
  -1  12  13       63.08       65.24      4.30 o 
   0  12  13       30.15       39.20      4.96 o 
   1  12  13        3.78        4.52      4.33 o 
   2  12  13      532.07      531.08     12.89 o 
   3  12  13      447.72      489.76     15.28 o 
   4  12  13        0.07        2.13      3.88 o 
   5  12  13       96.76      104.67      5.91 o 
   6  12  13       63.41       56.38      6.34 o 
   7  12  13      124.23      129.58      4.53 o 
   8  12  13        1.50        7.42      4.40 o 
  -4  13  13      101.41       55.76     17.21 o 
  -3  13  13      180.82      137.82     19.87 o 
  -2  13  13        8.52        9.49      4.34 o 
  -1  13  13        3.31        6.49      4.70 o 
   0  13  13       11.71       11.99      4.40 o 
   1  13  13      181.66      182.44      5.33 o 
   2  13  13      161.52      174.61     10.97 o 
   3  13  13       21.75       28.48      5.33 o 
   4  13  13       96.59       94.30      5.00 o 
   5  13  13       97.78      126.51      4.77 o 
   6  13  13       16.29       18.56      4.90 o 
   7  13  13      194.11      187.92      6.65 o 
  -2  14  13       39.56       23.42      5.27 o 
  -1  14  13       99.64       90.99      9.54 o 
   0  14  13       83.04       79.13      9.70 o 
   1  14  13        8.01       11.53      4.08 o 
   2  14  13      202.69      198.17     12.37 o 
   3  14  13      156.79      168.66      5.64 o 
   4  14  13      224.63      227.10      5.87 o 
   5  14  13        9.39        8.74      4.58 o 
   0  15  13      183.36      116.82     21.04 o 
   1  15  13      142.66      101.45      5.89 o 
   2  15  13        4.30        3.79      4.67 o 
   2  -7  14       29.76       25.78      5.78 o 
   3  -7  14       17.27       12.24      5.63 o 
   4  -7  14        3.04        1.03      5.72 o 
   5  -7  14        3.09        3.05      6.40 o 
   0  -6  14       16.00       12.40      5.05 o 
   1  -6  14       13.47        7.95      5.32 o 
   2  -6  14        3.65        2.27      4.71 o 
   3  -6  14        0.39        0.81      5.09 o 
   4  -6  14       36.12       35.11      5.65 o 
   5  -6  14       36.67       22.86      5.92 o 
   6  -6  14        0.03        3.66      7.38 o 
   7  -6  14        0.59        6.04      7.28 o 
   8  -6  14       29.72       21.64      7.68 o 
  -2  -5  14        7.75        4.47      4.71 o 
  -1  -5  14       20.67       20.43      4.52 o 
   0  -5  14       17.37       20.92      5.08 o 
   1  -5  14        5.62        3.31      4.52 o 
   2  -5  14       16.59       25.53      4.96 o 
   3  -5  14      111.87      104.60      5.72 o 
   4  -5  14       38.10       39.70      5.49 o 
   5  -5  14       18.88       20.39      5.66 o 
   6  -5  14       19.89       22.52      7.11 o 
   7  -5  14       26.81       25.81      9.82 o 
   8  -5  14       21.69       14.37      7.41 o 
   9  -5  14        0.46        3.17      7.32 o 
  -3  -4  14       31.94       25.46      5.80 o 
  -2  -4  14       30.59       28.06      5.83 o 
  -1  -4  14        8.88        8.49      5.30 o 
   0  -4  14        4.97        9.11      5.64 o 
   1  -4  14       28.19       31.22      4.42 o 
   2  -4  14      189.17      193.11      9.61 o 
   3  -4  14        0.33        4.13      4.93 o 
   4  -4  14       66.16       83.02      5.59 o 
   5  -4  14       53.48       48.95      5.05 o 
   6  -4  14        9.65       23.17      9.46 o 
   7  -4  14        2.05        7.37      6.30 o 
   8  -4  14       86.80       68.14      6.96 o 
   9  -4  14       34.66       22.36      6.15 o 
  10  -4  14        2.95        3.75      5.98 o 
  -3  -3  14        3.70        5.65      5.23 o 
  -2  -3  14        2.77        4.77      4.99 o 
  -1  -3  14       11.23       13.65      4.99 o 
   0  -3  14       68.07       62.58      7.16 o 
   1  -3  14       35.84       56.12      5.46 o 
   2  -3  14       31.34       44.30      5.33 o 
   3  -3  14       77.13       81.51      4.75 o 
   4  -3  14      138.46      148.49      5.53 o 
   5  -3  14       56.55       58.29      5.48 o 
   6  -3  14       42.88       54.99      9.96 o 
   7  -3  14      222.17      192.94      7.01 o 
   8  -3  14       31.68       35.32      6.45 o 
   9  -3  14       18.61        9.75      6.20 o 
  10  -3  14        8.96       14.96     10.28 o 
  -4  -2  14        0.23        4.34      6.00 o 
  -3  -2  14       28.81       35.58      5.69 o 
  -2  -2  14       48.88       50.94      5.98 o 
  -1  -2  14       82.82       91.62      5.02 o 
   0  -2  14       60.17       62.22      4.87 o 
   1  -2  14      278.61      274.35      6.47 o 
   2  -2  14       79.74       75.37      5.46 o 
   3  -2  14        1.63        5.25      5.02 o 
   4  -2  14        2.96        4.61      5.37 o 
   5  -2  14      147.69      155.16      7.54 o 
   6  -2  14      284.02      301.09      7.50 o 
   7  -2  14        0.71        5.29      5.84 o 
   8  -2  14      161.50      172.50      8.13 o 
   9  -2  14       84.12       72.79      5.97 o 
  10  -2  14       18.76       10.80      5.99 o 
  11  -2  14        1.44        6.79      5.93 o 
  -5  -1  14        6.22       10.85      4.91 o 
  -4  -1  14       11.05        6.86      4.94 o 
  -3  -1  14       57.13       61.79      7.20 o 
  -2  -1  14       44.50       53.71      5.80 o 
  -1  -1  14      150.49      158.21      5.57 o 
   0  -1  14      449.50      460.33      6.80 o 
   1  -1  14       97.22       91.14      5.16 o 
   2  -1  14        0.80        4.93      4.69 o 
   3  -1  14      104.70      105.13     11.35 o 
   4  -1  14      416.52      421.85      6.73 o 
   5  -1  14      218.61      230.14      6.51 o 
   6  -1  14       13.50       15.73      5.55 o 
   7  -1  14       34.37       32.39      5.56 o 
   8  -1  14       45.37       50.75      5.71 o 
   9  -1  14       20.44       19.47      5.46 o 
  10  -1  14       55.93       67.95      6.16 o 
  11  -1  14      121.97      109.50      7.34 o 
  -5   0  14        0.15        3.13      4.74 o 
  -4   0  14        3.27       13.04      5.70 o 
  -3   0  14        2.06        7.11      6.11 o 
  -2   0  14       76.65       72.80      5.64 o 
  -1   0  14       28.03       31.38      4.68 o 
   0   0  14        1.13        2.14      4.26 o 
   1   0  14       10.05       11.57      4.73 o 
   2   0  14      191.26      221.14      5.93 o 
   3   0  14      143.68      152.51      8.23 o 
   4   0  14       91.59       93.03      6.26 o 
   5   0  14      291.51      296.23      8.35 o 
   6   0  14       24.43       20.47      5.92 o 
   7   0  14        7.11       11.67      5.90 o 
   8   0  14       12.69       15.51      5.93 o 
   9   0  14      159.89      169.75      6.27 o 
  10   0  14      167.57      172.57      7.08 o 
  11   0  14        4.29        7.50      6.31 o 
  -6   1  14        3.73        5.55      5.33 o 
  -5   1  14        0.03        1.02      4.68 o 
  -4   1  14       85.29       92.94     12.63 o 
  -3   1  14      162.81      182.55      9.23 o 
  -2   1  14       11.24       22.25      4.80 o 
  -1   1  14       23.72       18.10      4.68 o 
   0   1  14       83.10       98.31      4.32 o 
   1   1  14      111.02       98.26      4.36 o 
   2   1  14       35.12       39.54      4.24 o 
   3   1  14      450.65      519.58      6.34 o 
   4   1  14      729.41      742.94     12.70 o 
   5   1  14        0.35        3.42      4.91 o 
   6   1  14       36.91       40.58      5.02 o 
   7   1  14       57.58       54.79      5.55 o 
   8   1  14      153.48      176.05      6.65 o 
   9   1  14       21.56       24.17      5.24 o 
  10   1  14       21.80       18.60     12.19 o 
  11   1  14       75.32       69.73      6.12 o 
  12   1  14       87.68       87.12     17.87 o 
  -6   2  14        0.13        2.23      5.02 o 
  -5   2  14       32.98       36.45      8.62 o 
  -4   2  14       53.56       68.03      6.31 o 
  -3   2  14        3.39        7.55      3.74 o 
  -2   2  14       29.27       33.60      4.57 o 
  -1   2  14        3.53        3.71      3.95 o 
   0   2  14       85.60       84.29      4.26 o 
   1   2  14        1.46        3.84      3.86 o 
   2   2  14      464.13      489.11     16.66 o 
   3   2  14      164.21      167.65      8.33 o 
   4   2  14        1.51        3.86      4.76 o 
   5   2  14       16.24       20.52      4.34 o 
   6   2  14      651.78      681.46     15.01 o 
   7   2  14      349.10      354.54      6.22 o 
   8   2  14       15.86       16.87      5.34 o 
   9   2  14       89.81      101.13      6.95 o 
  10   2  14       62.86       45.83      6.03 o 
  11   2  14       43.52       33.44      5.77 o 
  12   2  14       33.08       33.91      5.83 o 
  -6   3  14       56.83       56.25     11.74 o 
  -5   3  14        9.32       15.01      4.26 o 
  -4   3  14       70.43       78.28      4.37 o 
  -3   3  14      118.47      131.43      4.46 o 
  -2   3  14       73.21       66.69      4.77 o 
  -1   3  14        0.42        6.99      3.93 o 
   0   3  14       73.76       78.44      4.25 o 
   1   3  14      201.52      201.04      4.89 o 
   2   3  14        9.31       11.44      4.03 o 
   3   3  14       20.42       19.43      4.22 o 
   4   3  14        2.18        4.64      5.28 o 
   5   3  14      138.49      136.57      4.72 o 
   6   3  14       33.46       34.83      4.82 o 
   7   3  14      418.92      472.81     12.31 o 
   8   3  14      432.98      444.65     11.36 o 
   9   3  14       45.87       45.53      5.10 o 
  10   3  14       24.41       29.51      5.39 o 
  11   3  14       19.54       23.77      8.19 o 
  12   3  14       90.92       73.69      5.98 o 
  -6   4  14        3.11        4.66      4.25 o 
  -5   4  14       39.96       48.29      6.15 o 
  -4   4  14       76.78       79.85     10.03 o 
  -3   4  14       52.82       58.03      4.06 o 
  -2   4  14        0.89        6.60      4.52 o 
  -1   4  14      423.78      436.53      6.13 o 
   0   4  14      296.94      283.92     11.21 o 
   1   4  14       40.79       54.55      4.63 o 
   2   4  14        4.15        6.79      4.12 o 
   3   4  14        8.93       16.91      4.57 o 
   4   4  14      127.10      125.37      4.58 o 
   5   4  14       81.54       85.45      4.36 o 
   6   4  14      352.63      357.12      6.25 o 
   7   4  14      684.90      680.23     10.74 o 
   8   4  14       13.06        8.26      4.69 o 
   9   4  14        3.15       11.31      5.19 o 
  10   4  14      263.65      287.78      6.16 o 
  11   4  14       93.09       76.71      5.42 o 
  12   4  14       13.40       12.58      5.29 o 
  -6   5  14       31.42       31.91      4.28 o 
  -5   5  14        5.40        5.73      3.84 o 
  -4   5  14        1.12        8.22      3.78 o 
  -3   5  14       10.54       13.72      3.92 o 
  -2   5  14      374.23      387.54      5.48 o 
  -1   5  14      197.02      203.16      4.72 o 
   0   5  14        0.20        3.51      3.88 o 
   1   5  14      334.05      357.29      6.93 o 
   2   5  14      217.33      208.41      5.58 o 
   3   5  14        5.40       10.90      4.23 o 
   4   5  14       73.01       82.31      6.77 o 
   5   5  14      294.63      296.26      5.11 o 
   6   5  14       26.46       33.46      4.24 o 
   7   5  14       62.56       68.99      4.56 o 
   8   5  14       25.85       32.28      4.27 o 
   9   5  14      439.91      452.19      6.64 o 
  10   5  14       26.54       29.72      5.20 o 
  11   5  14      132.43      117.93      5.80 o 
  -6   6  14       22.25       20.22      4.39 o 
  -5   6  14       34.91       29.74      4.10 o 
  -4   6  14       39.19       50.47      4.45 o 
  -3   6  14       75.00       72.35      4.78 o 
  -2   6  14        9.58       12.40      3.79 o 
  -1   6  14      101.38      103.60      5.02 o 
   0   6  14      113.63      122.66      4.49 o 
   1   6  14      302.80      281.32      9.32 o 
   2   6  14        3.77        9.26      4.08 o 
   3   6  14      668.53      690.62      9.45 o 
   4   6  14      614.55      594.70      8.53 o 
   5   6  14      347.14      358.44      6.23 o 
   6   6  14        5.83        3.50      3.88 o 
   7   6  14      203.31      210.59      4.73 o 
   8   6  14      227.26      219.08      5.31 o 
   9   6  14       16.07       21.56      4.85 o 
  10   6  14      151.34      159.20      6.87 o 
  11   6  14      144.26      117.89     12.29 o 
  -6   7  14       27.23       18.06      4.70 o 
  -5   7  14      156.55      167.15     21.76 o 
  -4   7  14       11.79       11.87      4.09 o 
  -3   7  14      131.24      129.49      8.26 o 
  -2   7  14      233.42      229.51      8.00 o 
  -1   7  14      205.14      179.43      4.68 o 
   0   7  14        0.63        3.55      3.99 o 
   1   7  14      110.72      112.23      4.90 o 
   2   7  14      626.37      594.83     15.74 o 
   3   7  14       94.12       96.68      8.07 o 
   4   7  14      276.89      273.21      5.52 o 
   5   7  14      809.56      835.13     18.09 o 
   6   7  14      489.12      467.15      9.08 o 
   7   7  14        3.29        7.27      3.89 o 
   8   7  14      105.74       97.46      4.52 o 
   9   7  14       85.84       88.73      4.99 o 
  10   7  14       22.01       24.16      5.24 o 
  11   7  14       24.93       20.63      7.38 o 
  -6   8  14       29.80       27.87      7.64 o 
  -5   8  14        0.14        3.30      4.17 o 
  -4   8  14       81.52       81.04      9.12 o 
  -3   8  14      105.34      102.28      5.07 o 
  -2   8  14       18.49       25.92      6.45 o 
  -1   8  14      136.61      145.53      4.37 o 
   0   8  14      106.40      105.53      7.78 o 
   1   8  14      603.95      603.42     15.90 o 
   2   8  14        0.72        7.47      3.94 o 
   3   8  14       68.87       79.16      4.19 o 
   4   8  14      491.21      481.22      9.09 o 
   5   8  14      312.32      308.75      7.90 o 
   6   8  14        5.89       13.34      4.09 o 
   7   8  14      368.12      400.01     15.98 o 
   8   8  14      259.16      278.44      4.98 o 
   9   8  14       29.37       29.31      5.09 o 
  10   8  14       33.09       35.40      4.86 o 
  -6   9  14        9.05        6.84      4.20 o 
  -5   9  14      114.68      110.39     14.56 o 
  -4   9  14       37.24       31.83      5.37 o 
  -3   9  14       40.47       45.73      4.52 o 
  -2   9  14       94.12       91.69      4.42 o 
  -1   9  14      255.25      249.13      9.77 o 
   0   9  14        1.02        3.52      4.05 o 
   1   9  14      132.38      126.96      7.43 o 
   2   9  14      126.70      122.53      4.30 o 
   3   9  14       32.34       41.38      4.11 o 
   4   9  14      120.98      120.07      5.46 o 
   5   9  14      429.94      422.36      8.11 o 
   6   9  14      838.92      881.82     23.55 o 
   7   9  14      154.81      162.58      4.60 o 
   8   9  14      231.07      245.50      7.17 o 
   9   9  14       81.73       83.72      5.26 o 
  10   9  14       62.15       51.71      5.82 o 
  -5  10  14       10.97        6.69      5.08 o 
  -4  10  14       65.38       54.55      8.84 o 
  -3  10  14       83.22       82.19      4.28 o 
  -2  10  14      117.91      106.62      6.31 o 
  -1  10  14        5.75        8.52      3.95 o 
   0  10  14      523.59      525.53     17.53 o 
   1  10  14      244.97      266.53      6.41 o 
   2  10  14       43.47       47.66      5.41 o 
   3  10  14      117.41      118.95      4.52 o 
   4  10  14      394.89      398.15      7.41 o 
   5  10  14      555.39      612.03     10.20 o 
   6  10  14        8.75       16.83      4.02 o 
   7  10  14       45.80       47.82      4.61 o 
   8  10  14      214.60      246.52      5.03 o 
   9  10  14      141.80      139.35      6.99 o 
  -5  11  14       41.26       19.01     10.32 o 
  -4  11  14       13.08        7.77      4.20 o 
  -3  11  14       57.16       56.54      5.39 o 
  -2  11  14        0.18        1.49      3.93 o 
  -1  11  14      198.58      183.09      7.82 o 
   0  11  14       12.60       11.76      4.07 o 
   1  11  14       89.43       94.05      5.92 o 
   2  11  14      362.09      392.23     12.73 o 
   3  11  14      245.68      270.07      8.92 o 
   4  11  14       11.07       16.18      4.26 o 
   5  11  14      102.25      104.49      5.66 o 
   6  11  14       91.05       87.02      4.33 o 
   7  11  14        8.46       13.09      4.54 o 
   8  11  14       30.67       33.00      4.33 o 
   9  11  14       19.73       15.91      5.30 o 
  -4  12  14       12.63        6.94      4.40 o 
  -3  12  14      131.47      106.51      8.78 o 
  -2  12  14       47.37       46.14      8.30 o 
  -1  12  14        7.16        8.53      4.23 o 
   0  12  14       38.01       34.97      4.84 o 
   1  12  14       81.22       82.77      7.94 o 
   2  12  14      355.97      388.78     12.13 o 
   3  12  14        0.15        6.50      4.32 o 
   4  12  14      335.88      367.01     11.77 o 
   5  12  14       72.61       83.92      5.36 o 
   6  12  14       28.93       32.32      4.62 o 
   7  12  14       12.49       11.95      4.13 o 
   8  12  14      140.37      114.62      4.91 o 
  -3  13  14        4.21       10.70      4.42 o 
  -2  13  14       87.18       73.66      7.98 o 
  -1  13  14       21.20       18.66      4.42 o 
   0  13  14       31.61       41.40      4.53 o 
   1  13  14       26.55       26.23      4.30 o 
   2  13  14       30.00       32.59      4.17 o 
   3  13  14      412.01      431.87     15.66 o 
   4  13  14       98.22      103.09      8.81 o 
   5  13  14        3.28        5.39      4.30 o 
   6  13  14      172.45      158.06     16.92 o 
  -1  14  14        2.57        3.39      4.58 o 
   0  14  14        8.62        8.95      4.20 o 
   1  14  14      104.98       84.71      4.96 o 
   2  14  14      105.00       94.35      4.83 o 
   3  14  14        0.04        3.41      4.39 o 
   4  14  14        4.73        2.51      4.63 o 
   5  14  14       71.56       64.69      5.27 o 
   2  -6  15       13.81        9.12      5.37 o 
   3  -6  15       12.10        6.84      5.28 o 
   4  -6  15       13.42        8.65      5.88 o 
   5  -6  15        0.06        2.26      5.95 o 
   6  -6  15       32.62       25.24      7.87 o 
   0  -5  15        5.84        5.54      4.88 o 
   1  -5  15       22.21       23.44      5.73 o 
   2  -5  15       76.75       58.30      5.45 o 
   3  -5  15       49.34       33.65      5.47 o 
   4  -5  15       20.78       19.81      5.54 o 
   5  -5  15       39.09       31.18      5.99 o 
   6  -5  15        2.91        9.20      7.32 o 
   7  -5  15        1.04        3.17      7.34 o 
   8  -5  15        2.81        9.13      6.13 o 
  -1  -4  15        8.79       13.50      5.49 o 
   0  -4  15       10.52        7.39      5.11 o 
   1  -4  15       26.84       26.78      4.78 o 
   2  -4  15        1.34        4.91      4.36 o 
   3  -4  15       82.86       92.75      5.44 o 
   4  -4  15       60.76       58.13      5.68 o 
   5  -4  15        0.09        2.88      4.87 o 
   6  -4  15       35.35       35.76      6.87 o 
   7  -4  15       28.81       34.29     10.18 o 
   8  -4  15       53.18       43.32     11.81 o 
   9  -4  15        0.82        9.39      7.24 o 
  -2  -3  15       12.74       11.43      5.67 o 
  -1  -3  15        1.85       10.37      5.01 o 
   0  -3  15        0.88        5.72      5.18 o 
   1  -3  15       29.86       24.59      5.05 o 
   2  -3  15      108.11      122.76      6.44 o 
   3  -3  15        9.04        9.84      4.56 o 
   4  -3  15        6.12        7.83      4.57 o 
   5  -3  15       41.41       42.82      5.38 o 
   6  -3  15      129.01      128.54      8.97 o 
   7  -3  15       17.30       11.51      8.08 o 
   8  -3  15       83.59       86.47      6.79 o 
   9  -3  15       56.53       50.61      7.28 o 
  10  -3  15        0.62        3.49      5.92 o 
  -3  -2  15        8.99        9.23      4.85 o 
  -2  -2  15        3.31       10.16      4.90 o 
  -1  -2  15       50.14       55.86      7.21 o 
   0  -2  15      225.74      229.74     10.96 o 
   1  -2  15      104.22       93.19      5.81 o 
   2  -2  15        3.01        8.26      5.13 o 
   3  -2  15       48.86       51.40      5.72 o 
   4  -2  15       40.54       39.20      5.47 o 
   5  -2  15       99.31      103.61      5.51 o 
   6  -2  15        0.67        6.85      9.31 o 
   7  -2  15      239.70      223.99      7.88 o 
   8  -2  15      173.73      189.82      7.13 o 
   9  -2  15        0.02        7.95      6.29 o 
  10  -2  15       21.82       10.59      6.51 o 
  -4  -1  15        3.21        5.12      6.71 o 
  -3  -1  15        0.04        5.79      5.31 o 
  -2  -1  15       10.95        8.94      4.98 o 
  -1  -1  15      169.58      167.61      6.24 o 
   0  -1  15       30.25       27.29      5.24 o 
   1  -1  15       39.83       40.08      5.40 o 
   2  -1  15       16.06       29.83      5.19 o 
   3  -1  15        3.56        6.33      4.98 o 
   4  -1  15        3.02        8.73      5.22 o 
   5  -1  15       96.69       97.44      6.07 o 
   6  -1  15      255.58      252.34      6.82 o 
   7  -1  15       60.82       73.31      7.06 o 
   8  -1  15        5.96       10.47      6.67 o 
   9  -1  15       17.10       22.78      6.04 o 
  10  -1  15      119.96       97.53      9.50 o 
  11  -1  15       29.27       16.46      7.37 o 
  -4   0  15        1.12        6.46      6.55 o 
  -3   0  15       32.19       22.35      5.48 o 
  -2   0  15       43.45       47.25      4.85 o 
  -1   0  15        8.26        9.19      4.83 o 
   0   0  15      107.05      125.09      5.07 o 
   1   0  15       71.92       60.43      4.94 o 
   2   0  15       20.25       16.45      4.57 o 
   3   0  15       73.99       81.61      7.61 o 
   4   0  15      266.50      272.17     10.45 o 
   5   0  15       50.49       45.35      7.16 o 
   6   0  15       48.20       48.04      5.83 o 
   7   0  15       12.18       21.76      6.69 o 
   8   0  15       11.07        5.94      5.42 o 
   9   0  15       65.11       69.27     12.14 o 
  10   0  15        1.47        5.37      5.57 o 
  11   0  15       84.75       69.74      6.41 o 
  -5   1  15       10.24       11.48      4.90 o 
  -4   1  15       26.82       35.17      5.29 o 
  -3   1  15        2.78        7.15      6.30 o 
  -2   1  15       22.88       37.01      5.20 o 
  -1   1  15       21.94       34.15      4.63 o 
   0   1  15       11.41       17.91      4.62 o 
   1   1  15        2.34        3.82      5.19 o 
   2   1  15       83.40       93.28      4.80 o 
   3   1  15      369.22      376.32      7.91 o 
   4   1  15       26.04       31.10      5.10 o 
   5   1  15      182.95      183.99      8.95 o 
   6   1  15      129.48      146.44      5.76 o 
   7   1  15       80.35       80.97      6.20 o 
   8   1  15       25.31       38.22     14.42 o 
   9   1  15       82.89       82.15      5.88 o 
  10   1  15      235.20      222.28      6.97 o 
  11   1  15      126.35      109.22      6.44 o 
  -5   2  15       14.20       10.20      5.45 o 
  -4   2  15       17.06       22.05      4.82 o 
  -3   2  15      138.03      140.98      6.69 o 
  -2   2  15       47.42       42.53      4.02 o 
  -1   2  15        2.75        4.13      3.99 o 
   0   2  15       48.22       43.98      4.29 o 
   1   2  15      113.86      118.67      4.48 o 
   2   2  15      334.87      362.90      7.16 o 
   3   2  15        0.15        7.55      4.09 o 
   4   2  15      121.40      130.01      4.74 o 
   5   2  15       56.28       53.10      4.91 o 
   6   2  15      103.52      108.72      5.37 o 
   7   2  15       13.59       20.71      5.47 o 
   8   2  15      242.86      248.41      6.57 o 
   9   2  15       82.79       84.79      6.21 o 
  10   2  15       19.40       24.03      5.63 o 
  11   2  15        2.86        8.03      5.75 o 
  -5   3  15       14.09       13.90      4.78 o 
  -4   3  15       78.07       84.87      4.96 o 
  -3   3  15       23.37       25.98      4.67 o 
  -2   3  15       25.93       39.34      4.46 o 
  -1   3  15       46.32       46.21      4.19 o 
   0   3  15      129.40      144.95      4.65 o 
   1   3  15       41.92       39.90      4.11 o 
   2   3  15       53.42       50.69      4.28 o 
   3   3  15       14.33       12.91      4.17 o 
   4   3  15      106.97       92.88      4.45 o 
   5   3  15       19.65       18.38      4.19 o 
   6   3  15      392.34      415.48      8.42 o 
   7   3  15      575.62      586.11      7.99 o 
   8   3  15       86.06       97.71      5.38 o 
   9   3  15       62.48       56.13      5.52 o 
  10   3  15       59.68       67.64      5.65 o 
  11   3  15       19.50       32.81      7.02 o 
  -5   4  15       31.57       21.36      4.16 o 
  -4   4  15        0.54        7.16      3.88 o 
  -3   4  15       35.92       47.27      4.67 o 
  -2   4  15       62.12       67.31      4.39 o 
  -1   4  15      129.58      124.22      5.06 o 
   0   4  15       51.37       51.26      3.98 o 
   1   4  15      531.17      515.09     12.17 o 
   2   4  15      190.54      171.80      7.13 o 
   3   4  15       65.62       68.18      4.26 o 
   4   4  15        0.09        3.27      4.94 o 
   5   4  15      221.35      232.05      4.96 o 
   6   4  15      493.52      520.08      6.10 o 
   7   4  15       49.24       52.80      4.53 o 
   8   4  15      239.58      249.25      5.44 o 
   9   4  15       76.14       71.26      6.44 o 
  10   4  15       82.59       76.12      5.48 o 
  11   4  15       27.16       25.17      5.36 o 
  -5   5  15       11.45        6.93      4.09 o 
  -4   5  15       10.72       15.21      4.14 o 
  -3   5  15       16.70       21.94      4.51 o 
  -2   5  15       46.88       47.89      5.62 o 
  -1   5  15       92.13      105.89      4.43 o 
   0   5  15      185.02      193.02      5.50 o 
   1   5  15      113.63      101.81      5.46 o 
   2   5  15        0.54        1.55      3.83 o 
   3   5  15      207.92      211.15      5.89 o 
   4   5  15       51.59       42.35      5.58 o 
   5   5  15        1.27        1.18      4.05 o 
   6   5  15      162.04      164.36      6.30 o 
   7   5  15      214.92      238.59      7.02 o 
   8   5  15      274.72      287.64      9.68 o 
   9   5  15      113.84      112.85      5.41 o 
  10   5  15       85.68       88.55      5.46 o 
  11   5  15      186.69      180.36     11.07 o 
  -5   6  15       16.00       15.10      4.28 o 
  -4   6  15       21.25       17.06      4.02 o 
  -3   6  15        0.70        3.57      4.48 o 
  -2   6  15      107.89      114.08      5.84 o 
  -1   6  15      139.50      127.77      6.64 o 
   0   6  15        0.06        2.50      3.87 o 
   1   6  15      557.81      565.66     13.10 o 
   2   6  15      537.96      509.87      9.14 o 
   3   6  15      303.12      291.32     10.98 o 
   4   6  15       13.89       21.79      4.82 o 
   5   6  15     1128.82     1182.86     30.17 o 
   6   6  15       64.65       70.77      4.36 o 
   7   6  15       14.76       15.05      4.35 o 
   8   6  15        8.64        4.05      4.57 o 
   9   6  15       79.02       73.45      5.22 o 
  10   6  15      184.73      166.72      6.23 o 
  11   6  15        0.30        1.35      5.48 o 
  -5   7  15        0.83        8.27      4.12 o 
  -4   7  15       30.43       23.16      4.64 o 
  -3   7  15       52.30       49.22      4.73 o 
  -2   7  15        1.73        8.51      3.79 o 
  -1   7  15      131.19      125.17      4.60 o 
   0   7  15      154.30      150.86      9.72 o 
   1   7  15      301.36      309.40      8.27 o 
   2   7  15      425.93      449.83     13.74 o 
   3   7  15      218.72      222.29      5.09 o 
   4   7  15      400.14      414.86      6.48 o 
   5   7  15      184.76      184.43      4.63 o 
   6   7  15        5.66        7.80      3.85 o 
   7   7  15      227.29      227.50      4.83 o 
   8   7  15      273.73      267.91      5.11 o 
   9   7  15       37.86       34.06      4.87 o 
  10   7  15       14.76       11.05      5.14 o 
  11   7  15       58.82       35.10     11.53 o 
  -5   8  15       80.27       61.24     10.27 o 
  -4   8  15      100.97       88.17      5.10 o 
  -3   8  15       25.37       29.38      5.94 o 
  -2   8  15      338.07      313.73      9.00 o 
  -1   8  15      158.64      154.42      5.99 o 
   0   8  15       24.49       24.65      3.88 o 
   1   8  15        5.78        5.99      3.90 o 
   2   8  15       83.05       81.12      5.81 o 
   3   8  15       82.01       83.06      4.18 o 
   4   8  15        6.94       10.26      3.81 o 
   5   8  15      360.53      391.31      5.90 o 
   6   8  15      255.16      258.30      6.07 o 
   7   8  15      147.44      160.72      5.72 o 
   8   8  15       23.59       20.94      4.01 o 
   9   8  15      169.80      178.85     10.98 o 
  10   8  15        7.64       12.04      5.44 o 
  -5   9  15       18.31        9.02      4.85 o 
  -4   9  15       24.23       23.18      7.75 o 
  -3   9  15      102.93       89.53      5.84 o 
  -2   9  15        5.51        4.62      4.16 o 
  -1   9  15        8.17        8.19      4.07 o 
   0   9  15      185.11      161.54      6.91 o 
   1   9  15      267.32      279.91      9.61 o 
   2   9  15        0.95        8.03      3.85 o 
   3   9  15      233.08      240.80      6.31 o 
   4   9  15      216.05      216.87      8.40 o 
   5   9  15      551.81      581.24     12.51 o 
   6   9  15      195.93      228.32      7.13 o 
   7   9  15       56.51       59.09      4.72 o 
   8   9  15      287.25      292.54     10.08 o 
   9   9  15        0.82        1.87      5.36 o 
  10   9  15       35.59       31.97      6.50 o 
  -4  10  15        1.71        5.43      4.30 o 
  -3  10  15       18.11       13.50      4.53 o 
  -2  10  15       39.32       31.19      4.08 o 
  -1  10  15      311.42      294.46     10.68 o 
   0  10  15      295.07      278.92     13.08 o 
   1  10  15       34.84       36.58      4.11 o 
   2  10  15      370.51      414.26      6.83 o 
   3  10  15       83.41       93.48      4.84 o 
   4  10  15        9.06       16.77      4.44 o 
   5  10  15       14.03       18.95      4.54 o 
   6  10  15      166.44      178.10      4.54 o 
   7  10  15      157.59      181.10      5.87 o 
   8  10  15        0.14        4.78      4.23 o 
   9  10  15       52.88       52.37      5.48 o 
  -4  11  15       14.70       12.21      4.43 o 
  -3  11  15        9.25       10.80      4.43 o 
  -2  11  15       96.49       84.14      8.75 o 
  -1  11  15       42.20       43.21      4.37 o 
   0  11  15      146.97      136.34      5.63 o 
   1  11  15      241.77      246.04     10.63 o 
   2  11  15       45.60       42.38      5.36 o 
   3  11  15        0.31        5.77      3.92 o 
   4  11  15      192.24      187.94      5.31 o 
   5  11  15      270.33      277.31     14.09 o 
   6  11  15       16.72       19.58      4.13 o 
   7  11  15        4.15        6.23      4.36 o 
   8  11  15       22.94       30.47      4.51 o 
  -3  12  15       18.63       13.61      4.27 o 
  -2  12  15        9.30        8.33      4.36 o 
  -1  12  15      107.57       87.49      5.50 o 
   0  12  15       41.18       40.12      4.20 o 
   1  12  15        4.21       10.54      4.13 o 
   2  12  15       10.94       14.72      4.58 o 
   3  12  15      290.01      295.25     12.48 o 
   4  12  15      272.56      268.34     10.23 o 
   5  12  15       23.19       33.90      6.85 o 
   6  12  15      194.52      197.91      5.86 o 
   7  12  15       22.90       25.94      4.67 o 
  -2  13  15       62.91       43.16      4.85 o 
  -1  13  15        7.73       10.55      4.63 o 
   0  13  15        1.56        1.12      4.65 o 
   1  13  15        6.46        6.99      4.67 o 
   2  13  15      152.83      141.88      6.40 o 
   3  13  15       92.96       92.88      5.12 o 
   4  13  15      176.12      168.16      9.84 o 
   5  13  15      199.69      175.66      9.95 o 
   6  13  15       81.18       67.05      5.87 o 
   0  14  15       22.09       17.92      4.35 o 
   1  14  15       40.93       36.65      4.56 o 
   2  14  15       17.44       17.59      4.74 o 
   3  14  15      139.15      114.90      7.02 o 
   4  14  15       61.39       53.23      4.93 o 
   3  -5  16        4.60        4.07      5.26 o 
   4  -5  16       51.65       42.86      5.63 o 
   5  -5  16        5.45       10.43      5.94 o 
   6  -5  16       13.11        5.46      7.60 o 
   0  -4  16        0.81        5.20      5.26 o 
   1  -4  16        0.06        2.85      4.81 o 
   2  -4  16       26.56       24.50      5.28 o 
   3  -4  16       65.63       61.14      6.68 o 
   4  -4  16        0.29        2.74      5.24 o 
   5  -4  16       19.68       17.42      5.84 o 
   6  -4  16       17.84       13.51      6.63 o 
   7  -4  16        3.33        4.81      6.53 o 
   8  -4  16        1.14        1.09      7.44 o 
  -1  -3  16       14.99       14.19      5.58 o 
   0  -3  16       23.55       20.63      5.20 o 
   1  -3  16       49.25       45.65      7.59 o 
   2  -3  16        4.41        8.33      5.38 o 
   3  -3  16       29.61       25.38      5.09 o 
   4  -3  16       45.36       43.95      5.18 o 
   5  -3  16        4.76        6.26      5.63 o 
   6  -3  16        1.11        1.30      7.31 o 
   7  -3  16       52.68       40.25      9.96 o 
   8  -3  16      101.48       91.19      9.41 o 
   9  -3  16        1.15       12.68      6.67 o 
  -2  -2  16        6.80       11.49      5.98 o 
  -1  -2  16       10.90       13.62      5.77 o 
   0  -2  16       22.79       16.51      5.53 o 
   1  -2  16        1.66        4.31      4.65 o 
   2  -2  16       30.12       33.34      5.34 o 
   3  -2  16        9.93       18.72      5.23 o 
   4  -2  16        1.88        1.10      4.92 o 
   5  -2  16        8.19       11.57      5.35 o 
   6  -2  16      170.17      168.27     12.39 o 
   7  -2  16      158.26      125.78      7.00 o 
   8  -2  16        1.33        2.28      6.17 o 
   9  -2  16       35.47       39.00      6.80 o 
  -3  -1  16       12.75       11.97      4.95 o 
  -2  -1  16       23.65       20.06      5.72 o 
  -1  -1  16        9.10       15.05      5.43 o 
   0  -1  16       33.28       31.85      5.57 o 
   1  -1  16       60.46       60.58      5.54 o 
   2  -1  16        0.69        3.46      5.16 o 
   3  -1  16       37.94       34.72      5.71 o 
   4  -1  16       15.04       11.93      5.08 o 
   5  -1  16       51.76       53.14      5.77 o 
   6  -1  16       35.66       33.35      9.53 o 
   7  -1  16       15.96       25.02      6.76 o 
   8  -1  16       22.14       23.95      6.89 o 
   9  -1  16        1.04        6.69      6.13 o 
  10  -1  16        1.17        6.50      5.71 o 
  -3   0  16        4.93        9.98      5.44 o 
  -2   0  16        0.20        2.91      4.76 o 
  -1   0  16       55.58       64.17      6.88 o 
   0   0  16       65.74       66.69      5.11 o 
   1   0  16        0.04        2.40      4.65 o 
   2   0  16       14.56       28.42      5.14 o 
   3   0  16       73.22       65.52      5.29 o 
   4   0  16       51.06       51.07      5.37 o 
   5   0  16       22.59       25.79      5.45 o 
   6   0  16       64.68       72.13      6.04 o 
   7   0  16        0.65        3.80      5.96 o 
   8   0  16       16.39       19.12      6.02 o 
   9   0  16        3.34       15.91      9.99 o 
  10   0  16      148.97      132.95      8.13 o 
  -4   1  16        0.26        7.28      6.02 o 
  -3   1  16       28.48       20.10      5.52 o 
  -2   1  16       61.48       58.42      6.21 o 
  -1   1  16       23.07       22.32      5.00 o 
   0   1  16        0.25       12.21      5.50 o 
   1   1  16       15.42       20.68      4.88 o 
   2   1  16       56.11       60.07      4.98 o 
   3   1  16        4.99        7.73      5.18 o 
   4   1  16      118.27      130.89      5.94 o 
   5   1  16      125.47      129.32      7.28 o 
   6   1  16        0.60        2.90      4.96 o 
   7   1  16       11.88       13.59      5.46 o 
   8   1  16       36.78       31.52      6.30 o 
   9   1  16       79.41       83.01     10.69 o 
  10   1  16       49.32       52.28      6.72 o 
  11   1  16        0.07        6.50      5.93 o 
  -4   2  16       26.90       23.33      6.40 o 
  -3   2  16       26.77       33.51      5.16 o 
  -2   2  16       18.01       24.25      5.08 o 
  -1   2  16       53.59       53.05      4.42 o 
   0   2  16       13.33       19.76      3.96 o 
   1   2  16        4.91        8.89      3.92 o 
   2   2  16        0.52        7.22      4.27 o 
   3   2  16      345.36      382.75     13.23 o 
   4   2  16      354.25      367.96      8.23 o 
   5   2  16       82.87       82.13      8.41 o 
   6   2  16       10.60       19.11      4.75 o 
   7   2  16      108.59      103.28      5.70 o 
   8   2  16       63.72       76.62      6.48 o 
   9   2  16        6.68        4.15      5.53 o 
  10   2  16       43.44       37.02     17.72 o 
  11   2  16       20.81       17.94      6.58 o 
  -4   3  16        4.83       11.64      6.39 o 
  -3   3  16       38.99       31.35      4.32 o 
  -2   3  16      111.89       99.40      4.71 o 
  -1   3  16       30.42       28.18      4.37 o 
   0   3  16        0.12        2.13      3.65 o 
   1   3  16       94.73       94.73      4.48 o 
   2   3  16      286.28      304.41     10.62 o 
   3   3  16       85.42       83.10      4.65 o 
   4   3  16       27.54       24.99      4.07 o 
   5   3  16       13.33       11.10      5.11 o 
   6   3  16      162.73      177.54      5.11 o 
   7   3  16        9.03        4.86      4.54 o 
   8   3  16      111.89      116.24     10.18 o 
   9   3  16      180.79      154.32      6.31 o 
  10   3  16        0.33        3.81      5.30 o 
  11   3  16        2.51        8.13      5.49 o 
  -5   4  16        0.01       11.97      4.25 o 
  -4   4  16       28.79       21.08      7.26 o 
  -3   4  16       27.38       16.18      4.23 o 
  -2   4  16        0.89        3.50      3.93 o 
  -1   4  16        0.41       10.30      4.08 o 
   0   4  16      138.89      137.03      4.54 o 
   1   4  16       50.20       60.27      4.45 o 
   2   4  16       42.21       52.90      4.24 o 
   3   4  16      268.48      287.84      8.05 o 
   4   4  16      326.27      332.32      5.35 o 
   5   4  16      177.64      170.63      4.73 o 
   6   4  16       19.60       24.53      4.17 o 
   7   4  16      190.60      199.96      5.67 o 
   8   4  16      265.53      287.59      8.76 o 
   9   4  16        1.04        3.02      5.06 o 
  10   4  16       18.48       21.88      5.24 o 
  11   4  16       82.65       68.97      6.06 o 
  -5   5  16       33.07       18.75      4.64 o 
  -4   5  16        1.90        2.90      4.89 o 
  -3   5  16        0.13        4.14      4.10 o 
  -2   5  16       27.64       32.60      4.14 o 
  -1   5  16      184.24      165.88      5.47 o 
   0   5  16       17.10       16.07      3.94 o 
   1   5  16      215.23      226.36      5.24 o 
   2   5  16      457.45      450.05     10.13 o 
   3   5  16      156.35      152.53      6.61 o 
   4   5  16       15.00       11.96      3.90 o 
   5   5  16       20.26       31.95      4.17 o 
   6   5  16      240.79      247.51      5.31 o 
   7   5  16        0.80        7.97      4.94 o 
   8   5  16        0.03        6.94      4.73 o 
   9   5  16      119.55      116.58     11.88 o 
  10   5  16      151.17      130.27      5.91 o 
  11   5  16       19.80       14.91      5.91 o 
  -5   6  16        6.80        3.49      4.58 o 
  -4   6  16        4.07        7.51      4.67 o 
  -3   6  16        6.05        2.89      3.88 o 
  -2   6  16       12.79       15.59      4.22 o 
  -1   6  16       15.53       16.30      4.06 o 
   0   6  16      268.99      283.01      6.11 o 
   1   6  16      279.79      291.65      5.12 o 
   2   6  16        4.01        8.68      4.47 o 
   3   6  16      117.00      132.12     10.42 o 
   4   6  16      392.38      394.66     10.87 o 
   5   6  16      149.87      144.92      6.67 o 
   6   6  16       13.48       15.63      4.22 o 
   7   6  16      148.50      148.64      4.76 o 
   8   6  16      197.78      192.70      4.96 o 
   9   6  16      120.86      118.19      6.61 o 
  10   6  16       25.29       27.86      5.19 o 
  -5   7  16       43.53       31.08      5.20 o 
  -4   7  16       71.68       68.13      7.13 o 
  -3   7  16        3.53        6.66      3.85 o 
  -2   7  16       95.59       96.55      5.14 o 
  -1   7  16      185.37      169.18      9.59 o 
   0   7  16       32.67       35.19      4.04 o 
   1   7  16        5.03        9.28      4.42 o 
   2   7  16       48.39       57.98      4.50 o 
   3   7  16      516.01      523.83     15.52 o 
   4   7  16       39.01       49.64      4.27 o 
   5   7  16      313.99      333.49     11.20 o 
   6   7  16      353.42      363.63      9.28 o 
   7   7  16       17.98       15.96      4.45 o 
   8   7  16       11.16       10.47      4.29 o 
   9   7  16       27.90       32.58      4.97 o 
  10   7  16       86.82       65.36     17.75 o 
  -4   8  16        0.39        1.92      4.82 o 
  -3   8  16       93.27       63.98      6.45 o 
  -2   8  16       44.07       40.49      4.26 o 
  -1   8  16       61.18       71.01      4.48 o 
   0   8  16       84.46       77.19      5.42 o 
   1   8  16       98.49      101.82      6.30 o 
   2   8  16      216.24      219.92      6.01 o 
   3   8  16       36.34       36.94      4.32 o 
   4   8  16      140.57      171.27      8.92 o 
   5   8  16      224.35      229.31      8.75 o 
   6   8  16       29.83       32.28      4.45 o 
   7   8  16       54.46       63.80      4.49 o 
   8   8  16      179.76      189.51      5.64 o 
   9   8  16       55.44       46.55      4.73 o 
  10   8  16       16.16       13.16      5.19 o 
  -4   9  16       44.26       44.66      5.44 o 
  -3   9  16        0.42        6.11      4.21 o 
  -2   9  16      101.08       79.27      6.38 o 
  -1   9  16       89.48       94.20      4.40 o 
   0   9  16       40.03       36.82      4.27 o 
   1   9  16        7.04        8.08      4.33 o 
   2   9  16      149.47      147.02      5.15 o 
   3   9  16      119.89      134.25      4.51 o 
   4   9  16       10.44        9.34      4.04 o 
   5   9  16        1.81        0.95      4.72 o 
   6   9  16       41.36       30.25      5.13 o 
   7   9  16      309.78      331.82     10.45 o 
   8   9  16       17.51       15.25      4.95 o 
   9   9  16      146.08      136.85      5.73 o 
  -4  10  16       18.82       11.42      4.45 o 
  -3  10  16      127.65       86.49      7.39 o 
  -2  10  16       76.96       56.28      4.70 o 
  -1  10  16      146.90      131.06      7.23 o 
   0  10  16        6.97       12.09      4.21 o 
   1  10  16      455.03      445.81     14.60 o 
   2  10  16      133.45      120.71      5.95 o 
   3  10  16        4.52       15.39      4.14 o 
   4  10  16       47.79       54.74      4.49 o 
   5  10  16      108.98      107.52      5.74 o 
   6  10  16      170.46      168.37      6.89 o 
   7  10  16       17.51       24.32      4.27 o 
   8  10  16      115.26      102.43      6.62 o 
   9  10  16      123.30      110.46      8.85 o 
  -3  11  16        4.20        6.64      4.16 o 
  -2  11  16       39.13       30.22      4.61 o 
  -1  11  16       21.55       16.64      4.31 o 
   0  11  16      128.30      126.54     14.45 o 
   1  11  16        9.06       12.68      4.13 o 
   2  11  16       97.12      106.11      6.38 o 
   3  11  16       71.83       74.64      4.43 o 
   4  11  16      112.07      102.23      6.11 o 
   5  11  16       65.91       68.79      4.75 o 
   6  11  16       46.98       59.05      5.36 o 
   7  11  16      116.99      114.24      4.85 o 
   8  11  16       12.22       15.43      4.48 o 
  -2  12  16       90.37       54.70      4.75 o 
  -1  12  16       86.17       63.11      4.96 o 
   0  12  16        4.80        6.59      4.44 o 
   1  12  16       38.06       36.87      4.50 o 
   2  12  16      127.50      127.02      4.79 o 
   3  12  16      121.55      105.95      7.20 o 
   4  12  16        3.11        5.44      4.04 o 
   5  12  16      293.37      269.79     12.10 o 
   6  12  16       45.83       40.25      5.73 o 
   7  12  16        1.51        2.34      4.60 o 
  -1  13  16       19.42       15.63      4.51 o 
   0  13  16        5.99        9.82      4.50 o 
   1  13  16        6.64        6.50      4.65 o 
   2  13  16       25.36       25.06      4.33 o 
   3  13  16       51.00       43.51      4.73 o 
   4  13  16      389.13      346.45     17.02 o 
   5  13  16        3.85        5.51      4.71 o 
   3  -4  17        1.85        5.15      5.46 o 
   4  -4  17       51.76       38.26      6.05 o 
   5  -4  17       16.99       16.31      6.14 o 
   1  -3  17        0.67        0.98      5.58 o 
   2  -3  17        8.62        5.69      6.11 o 
   3  -3  17       35.29       34.22      4.86 o 
   4  -3  17        6.23        7.32      4.83 o 
   5  -3  17        2.79        4.88      5.38 o 
   6  -3  17       15.93       18.70      7.38 o 
   7  -3  17       30.10       20.41      7.44 o 
   0  -2  17       13.08       15.33      6.17 o 
   1  -2  17       57.62       53.09      5.79 o 
   2  -2  17        9.47       13.08      5.60 o 
   3  -2  17       10.36        8.75      5.90 o 
   4  -2  17       26.07       32.37      4.95 o 
   5  -2  17       24.90       22.67      5.26 o 
   6  -2  17       31.11       41.60      8.98 o 
   7  -2  17        3.06        1.54      7.90 o 
   8  -2  17       70.07       44.66      6.97 o 
  -1  -1  17        8.21        3.97      4.84 o 
   0  -1  17       52.09       49.24      6.07 o 
   1  -1  17       24.60       24.95      5.30 o 
   2  -1  17        5.48        6.01      5.40 o 
   3  -1  17       20.36       27.20      5.40 o 
   4  -1  17       20.36       27.61      4.94 o 
   5  -1  17       12.95       12.26      5.87 o 
   6  -1  17        0.13        0.68      5.45 o 
   7  -1  17       22.31       29.92      5.76 o 
   8  -1  17       12.32       14.71      6.96 o 
   9  -1  17        4.81        9.29      6.49 o 
  -2   0  17       15.11       12.66      5.20 o 
  -1   0  17       20.59       29.69      5.31 o 
   0   0  17        0.32        4.92      5.30 o 
   1   0  17       33.32       36.65      6.88 o 
   2   0  17        5.48        9.16      4.79 o 
   3   0  17       12.28       13.40      5.03 o 
   4   0  17       18.10       16.91      5.00 o 
   5   0  17       59.41       56.75      5.57 o 
   6   0  17       31.86       28.09      7.16 o 
   7   0  17        7.71        9.77      5.61 o 
   8   0  17        0.16        9.08      6.80 o 
   9   0  17        4.93        8.66      5.87 o 
  10   0  17       40.10       35.72      6.33 o 
  -3   1  17       15.50       17.32      5.08 o 
  -2   1  17        6.00        8.31      4.87 o 
  -1   1  17       18.34       15.80      4.84 o 
   0   1  17       56.61       60.97      5.10 o 
   1   1  17       15.06       11.23      4.62 o 
   2   1  17        0.55        5.17      4.85 o 
   3   1  17       77.36       79.48      5.28 o 
   4   1  17      211.41      199.33      6.13 o 
   5   1  17       13.77       14.09      4.98 o 
   6   1  17       12.32       16.14      6.78 o 
   7   1  17        4.71        9.54      6.73 o 
   8   1  17       16.05       24.98      5.66 o 
   9   1  17        2.23        4.67      6.28 o 
  10   1  17       36.81       31.05      6.43 o 
  -3   2  17        3.40        6.30      5.32 o 
  -2   2  17       29.23       28.60      5.23 o 
  -1   2  17       14.41        9.27      4.76 o 
   0   2  17        2.92        6.25      4.15 o 
   1   2  17        8.91       11.18      4.33 o 
   2   2  17       50.61       62.24      4.62 o 
   3   2  17      169.95      156.34      4.99 o 
   4   2  17        4.83        5.90      4.35 o 
   5   2  17       59.26       61.65      6.12 o 
   6   2  17      111.85      102.67      5.51 o 
   7   2  17        9.06        7.99      5.62 o 
   8   2  17        4.04        3.35      5.70 o 
   9   2  17       26.21       15.61      6.23 o 
  10   2  17       27.29       20.62      9.44 o 
  -3   3  17       88.84       78.64      6.43 o 
  -2   3  17        5.77        6.50      4.29 o 
  -1   3  17       24.98       20.08      4.55 o 
   0   3  17        8.29       12.85      3.95 o 
   1   3  17       31.30       26.23      4.17 o 
   2   3  17       14.76       22.11      4.16 o 
   3   3  17       25.83       29.40      4.16 o 
   4   3  17       64.31       71.46      4.71 o 
   5   3  17       52.41       50.75      4.42 o 
   6   3  17        0.72        5.74      4.35 o 
   7   3  17       82.75       85.10      5.34 o 
   8   3  17      115.92      122.54     11.25 o 
   9   3  17        2.52        7.76      7.82 o 
  10   3  17       91.49       65.20      6.27 o 
  -4   4  17       20.47       15.19      6.41 o 
  -3   4  17        0.10        6.34      4.26 o 
  -2   4  17       24.74       17.30      4.16 o 
  -1   4  17       42.48       44.93      4.76 o 
   0   4  17       35.49       29.49      4.13 o 
   1   4  17       45.11       46.20      4.11 o 
   2   4  17      176.27      168.66      7.90 o 
   3   4  17      158.67      159.27      8.76 o 
   4   4  17        8.99       15.01      4.17 o 
   5   4  17        1.14        4.40      4.96 o 
   6   4  17       39.95       48.76      4.67 o 
   7   4  17      110.19       85.50      5.00 o 
   8   4  17        3.41        7.09      4.65 o 
   9   4  17      102.72      106.49      5.84 o 
  10   4  17       42.73       31.76     14.15 o 
  -4   5  17       28.03       18.50      5.01 o 
  -3   5  17       20.07       23.64      4.77 o 
  -2   5  17       31.76       22.26      4.16 o 
  -1   5  17       42.32       37.65      4.76 o 
   0   5  17       18.00       25.40      4.22 o 
   1   5  17      162.60      172.00      7.03 o 
   2   5  17       10.69        7.92      4.32 o 
   3   5  17      102.02      107.53      4.55 o 
   4   5  17       41.93       36.96      4.13 o 
   5   5  17       11.65       12.24      5.13 o 
   6   5  17       12.08       22.99      4.63 o 
   7   5  17      130.75      124.96      4.95 o 
   8   5  17      127.95      130.37      5.12 o 
   9   5  17      106.78       84.56      5.57 o 
  10   5  17        1.13        9.60      5.80 o 
  -4   6  17       15.54       14.16      5.66 o 
  -3   6  17        1.69        0.00      4.08 o 
  -2   6  17        5.93        9.24      3.99 o 
  -1   6  17       46.81       44.15      4.32 o 
   0   6  17       65.77       63.23      4.46 o 
   1   6  17       36.69       42.47      7.42 o 
   2   6  17      202.63      202.17      6.46 o 
   3   6  17      142.40      140.08      4.98 o 
   4   6  17       71.16       60.84      4.45 o 
   5   6  17       35.15       33.55      4.90 o 
   6   6  17      121.08      105.92      4.64 o 
   7   6  17       34.28       45.17      4.65 o 
   8   6  17        0.58        5.51      4.32 o 
   9   6  17        0.68        1.18      5.42 o 
  10   6  17       37.78       26.67     11.73 o 
  -4   7  17        0.01        0.87      4.09 o 
  -3   7  17       16.59       12.85      4.57 o 
  -2   7  17       90.79       81.70      4.47 o 
  -1   7  17        1.40       10.68      4.38 o 
   0   7  17       94.67       94.13      6.52 o 
   1   7  17      124.22      126.27      4.82 o 
   2   7  17       89.32       87.12      5.83 o 
   3   7  17       70.82       67.08      6.25 o 
   4   7  17       84.40       73.89      4.48 o 
   5   7  17      278.13      260.90      5.79 o 
   6   7  17        8.26        8.86      4.52 o 
   7   7  17      156.36      178.82      5.01 o 
   8   7  17       44.42       38.63      4.61 o 
   9   7  17       54.44       37.45      8.68 o 
  10   7  17       29.58       20.41      9.64 o 
  -3   8  17        7.41        7.02      4.27 o 
  -2   8  17       20.68       17.33      4.11 o 
  -1   8  17       73.60       60.38      4.74 o 
   0   8  17       11.58       12.53      4.09 o 
   1   8  17        4.33        6.62      4.21 o 
   2   8  17       22.58       27.86      4.05 o 
   3   8  17       45.01       45.55      4.13 o 
   4   8  17       80.23       95.41      6.26 o 
   5   8  17       32.01       32.81      4.32 o 
   6   8  17       90.60       91.23      5.71 o 
   7   8  17      124.16      139.21      4.83 o 
   8   8  17       44.26       47.25      4.59 o 
   9   8  17        2.13        5.34      4.37 o 
  -3   9  17       23.84       21.79      4.52 o 
  -2   9  17       83.08       70.58      4.54 o 
  -1   9  17        5.67        9.34      4.11 o 
   0   9  17       10.34       12.94      4.68 o 
   1   9  17       30.79       25.52      4.24 o 
   2   9  17       79.73       83.53      5.19 o 
   3   9  17        3.14        6.66      4.04 o 
   4   9  17      164.09      167.16      4.91 o 
   5   9  17      143.80      141.43      5.63 o 
   6   9  17       62.12       73.07      4.34 o 
   7   9  17       27.41       31.51      4.46 o 
   8   9  17      112.68       92.36      4.85 o 
   9   9  17      227.26      194.66     35.06 o 
  -3  10  17       19.69       12.60      4.71 o 
  -2  10  17        0.60        3.05      4.30 o 
  -1  10  17        1.39        3.54      4.25 o 
   0  10  17      126.34      103.55      6.44 o 
   1  10  17       94.29       77.65      4.61 o 
   2  10  17       49.43       48.50      5.96 o 
   3  10  17      122.74      122.12      7.31 o 
   4  10  17        7.43        8.96      5.00 o 
   5  10  17       49.25       54.85      4.34 o 
   6  10  17       10.77       16.52      4.90 o 
   7  10  17      145.27      138.02      5.67 o 
   8  10  17      172.51      170.78      8.85 o 
  -2  11  17        0.13        5.10      4.11 o 
  -1  11  17       68.83       63.77      6.89 o 
   0  11  17       34.15       40.46      4.94 o 
   1  11  17       79.44       72.17      4.70 o 
   2  11  17      120.73      101.55      5.02 o 
   3  11  17        5.37        6.23      4.07 o 
   4  11  17        5.52        5.40      4.42 o 
   5  11  17       31.69       31.62      4.18 o 
   6  11  17       78.24       72.04      5.53 o 
   7  11  17       19.03       17.89      5.20 o 
  -1  12  17        1.96        4.44      4.65 o 
   0  12  17       67.95       49.64      4.62 o 
   1  12  17       40.59       39.41      4.71 o 
   2  12  17       23.29       27.93      4.60 o 
   3  12  17        1.71        5.04      4.10 o 
   4  12  17       98.95       85.49      5.70 o 
   5  12  17      138.86      145.00      5.14 o 
   6  12  17      106.02       84.51      5.43 o 
   1  13  17        0.29        3.72      4.19 o 
   2  13  17       10.18        6.26      4.73 o 
   3  13  17      195.51      176.81     19.74 o 
   4  13  17       49.79       48.94      4.91 o 
   2  -2  18        0.24        2.44      5.22 o 
   3  -2  18       12.97       16.52      5.82 o 
   4  -2  18        2.61        9.23      5.05 o 
   5  -2  18        0.01        2.35      5.63 o 
   6  -2  18        2.52        2.89      6.63 o 
   7  -2  18       39.83       32.99      7.76 o 
   0  -1  18        0.09        4.03      4.96 o 
   1  -1  18       11.21       11.37      5.35 o 
   2  -1  18       20.57       22.81      5.66 o 
   3  -1  18        0.27        5.68      5.19 o 
   4  -1  18        4.99       10.41      5.72 o 
   5  -1  18        9.37        8.72      5.74 o 
   6  -1  18       19.97       14.66      5.58 o 
   7  -1  18       10.39        8.98      5.96 o 
   8  -1  18        0.90        0.66      6.34 o 
  -1   0  18        1.24        6.25      5.29 o 
   0   0  18       36.64       33.39      6.80 o 
   1   0  18       38.32       32.66      5.73 o 
   2   0  18        2.35        6.64      5.35 o 
   3   0  18       28.11       21.14      5.51 o 
   4   0  18       14.36       15.68      5.54 o 
   5   0  18        4.02        6.58      5.25 o 
   6   0  18        0.42        2.53      5.46 o 
   7   0  18       20.30       12.63     10.25 o 
   8   0  18       10.25        3.08      6.49 o 
   9   0  18        0.80        0.00      6.52 o 
  -1   1  18       12.32       14.05      5.04 o 
   0   1  18        0.06        1.27      4.72 o 
   1   1  18       18.64       14.07      5.47 o 
   2   1  18       33.62       34.49      5.36 o 
   3   1  18       16.20        8.65      5.88 o 
   4   1  18        3.91        1.55      4.89 o 
   5   1  18       81.72       68.98      7.41 o 
   6   1  18       97.26       85.80      6.37 o 
   7   1  18        7.92       10.52      5.95 o 
   8   1  18        0.48        6.69      6.49 o 
   9   1  18       15.68       11.59     11.89 o 
  -2   2  18       11.59       11.75      5.25 o 
  -1   2  18        4.66        7.55      4.80 o 
   0   2  18       36.31       27.19      5.24 o 
   1   2  18       11.91       16.21      5.28 o 
   2   2  18       12.58       18.42      5.30 o 
   3   2  18        0.80        4.39      5.39 o 
   4   2  18      100.12       91.19      5.53 o 
   5   2  18       57.19       61.93      6.13 o 
   6   2  18        0.01        3.85      6.75 o 
   7   2  18       65.13       55.60      5.60 o 
   8   2  18       39.60       44.10      5.77 o 
   9   2  18        1.80        0.20      5.88 o 
  -2   3  18       21.70       16.93      5.11 o 
  -1   3  18       39.76       34.34      5.43 o 
   0   3  18        0.58        4.37      4.72 o 
   1   3  18        0.66        3.55      4.20 o 
   2   3  18        4.42        7.13      4.43 o 
   3   3  18       42.83       42.17      4.74 o 
   4   3  18       12.34       15.24      4.55 o 
   5   3  18       58.93       59.62      5.08 o 
   6   3  18      164.56      153.79      7.24 o 
   7   3  18       75.49       59.56      5.24 o 
   8   3  18        4.24        9.18      6.14 o 
   9   3  18       58.09       51.01      8.14 o 
  10   3  18       72.84       63.28      9.30 o 
  -2   4  18       26.92       26.14      4.59 o 
  -1   4  18        1.57        9.52      4.24 o 
   0   4  18        1.25        0.78      3.95 o 
   1   4  18       51.12       48.87      4.55 o 
   2   4  18       17.76       21.50      4.16 o 
   3   4  18       25.43       28.98      4.76 o 
   4   4  18       86.20       71.26      4.74 o 
   5   4  18       31.62       38.40      4.83 o 
   6   4  18       20.40       17.57      5.44 o 
   7   4  18        0.21        5.16      4.50 o 
   8   4  18      133.94      129.48      6.08 o 
   9   4  18       70.04       62.00      6.36 o 
  10   4  18        2.49        9.52      5.96 o 
  -3   5  18        0.48        7.86      4.15 o 
  -2   5  18        0.66        2.74      4.25 o 
  -1   5  18       11.08        6.72      4.34 o 
   0   5  18       48.37       41.92      4.19 o 
   1   5  18        2.94        3.55      4.59 o 
   2   5  18       85.30       72.54      6.18 o 
   3   5  18       90.57       79.41      5.14 o 
   4   5  18        4.76        3.81      4.36 o 
   5   5  18       21.07       24.69      4.28 o 
   6   5  18       16.61       10.78      5.22 o 
   7   5  18       75.93       71.68      4.51 o 
   8   5  18        7.48        9.38      4.64 o 
   9   5  18       22.96       16.65      5.87 o 
  10   5  18       77.39       64.90      6.00 o 
  -3   6  18        6.46        6.28      4.15 o 
  -2   6  18       17.87       17.33      6.44 o 
  -1   6  18       19.37       20.42      4.19 o 
   0   6  18        9.55        9.65      4.08 o 
   1   6  18      174.78      169.07      4.98 o 
   2   6  18      102.77       87.07      7.47 o 
   3   6  18        2.16        6.07      4.37 o 
   4   6  18       38.43       32.38      4.33 o 
   5   6  18      116.13      104.83      4.79 o 
   6   6  18       52.73       52.83      5.50 o 
   7   6  18       30.40       40.31      4.47 o 
   8   6  18       94.04       67.97      4.88 o 
   9   6  18       31.22       30.61      5.09 o 
  -3   7  18        5.00       10.83      4.32 o 
  -2   7  18        0.32        1.99      4.16 o 
  -1   7  18       18.27       12.03      4.18 o 
   0   7  18       61.97       59.46      4.90 o 
   1   7  18        3.52        7.43      4.30 o 
   2   7  18        4.22        8.21      4.39 o 
   3   7  18        2.56        7.18      4.10 o 
   4   7  18      143.92      136.87      4.95 o 
   5   7  18       28.87       33.25      5.10 o 
   6   7  18       69.45       70.41      5.58 o 
   7   7  18       54.65       52.91      4.62 o 
   8   7  18        0.08        1.60      4.44 o 
   9   7  18        1.25        1.89      4.47 o 
  -2   8  18       52.86       50.86      4.51 o 
  -1   8  18       14.85        9.40      4.24 o 
   0   8  18       27.77       19.80      4.60 o 
   1   8  18        4.01        1.26      4.13 o 
   2   8  18        5.37        8.27      3.92 o 
   3   8  18       49.72       66.54      4.46 o 
   4   8  18       41.45       42.08      4.71 o 
   5   8  18      244.56      240.13      5.84 o 
   6   8  18       55.16       49.99      5.69 o 
   7   8  18        3.10        1.67      4.45 o 
   8   8  18       19.05       16.65      4.44 o 
   9   8  18       43.55       25.61      7.61 o 
  -2   9  18        0.87        3.41      4.29 o 
  -1   9  18       53.55       49.55      4.56 o 
   0   9  18       10.87       15.17      4.25 o 
   1   9  18       14.13        8.71      4.27 o 
   2   9  18        0.00        6.45      4.02 o 
   3   9  18       62.50       70.41      6.34 o 
   4   9  18      141.29      139.18      4.84 o 
   5   9  18       54.41       49.50      4.22 o 
   6   9  18        4.54        6.81      5.74 o 
   7   9  18       23.93       18.02      4.41 o 
   8   9  18       96.24       79.76     15.55 o 
  -1  10  18       14.00       12.96      4.18 o 
   0  10  18       27.24       25.61      4.92 o 
   1  10  18       19.31       20.03      4.20 o 
   2  10  18      139.31      120.07      8.41 o 
   3  10  18       16.64       13.42      4.20 o 
   4  10  18       50.05       36.97      4.40 o 
   5  10  18        9.15        9.93      4.13 o 
   6  10  18       20.43       21.79      5.45 o 
   7  10  18      121.11      118.47      5.41 o 
  -1  11  18        0.63        2.15      4.53 o 
   0  11  18       32.50       25.10      6.57 o 
   1  11  18      162.49      132.07     11.85 o 
   2  11  18        8.58        7.21      4.38 o 
   3  11  18       25.37       25.02      4.38 o 
   4  11  18       30.47       26.02      4.27 o 
   5  11  18       25.34       18.22      4.71 o 
   6  11  18        9.40        8.61      4.87 o 
   1  12  18        1.31        3.87      5.00 o 
   2  12  18       45.81       38.79      4.94 o 
   3  12  18       53.84       48.47      4.73 o 
   4  12  18       29.99       19.73      4.82 o 
   5  12  18       10.39        7.85      4.32 o 
   3  -1  19       15.15        3.62      5.41 o 
   4  -1  19        4.86        4.65      5.49 o 
   5  -1  19        1.49        1.49      5.66 o 
   1   0  19        0.44        4.02      5.64 o 
   2   0  19       20.37       18.89      5.53 o 
   3   0  19       12.20        8.18      5.55 o 
   4   0  19        2.07        4.68      5.25 o 
   5   0  19        8.39        6.40      6.08 o
[truncated: 8,653 more chars]
